# Supplementary material for: Comparative analysis of the JRL gene family in the whole-genome of five gramineous plants
Source: Front Plant Sci. 2024 Dec 24;15:1501975. doi: 10.3389/fpls.2024.1501975 (PMC11707655; doi:10.3389/fpls.2024.1501975)
Supplement: Supplementary file 1 [file Table1.xlsx]

## Sheet: Supplemental Table1
Supplemental Table 1. The gene name of JRL family gene in Gramineous plants and Arabidopsis
Setaria italica		Zea mays		Sorghum bicolor		Oryza sativa		Zhang et al., 2022	Brachypodium distachyon		Zhang et al., 2022	Arabidopsis thaliana
Seita.2G115500.1	SiJRL1	Zm00001d005471	ZmJRL1	Sobic.001G344700.1	SbJRL1	LOC_Os01g24710.3	OsJRL1	OsJRL01	Bradi1g48292.1	BdJRL1	BdJRL01	AT1G05760.1	AtJRL1
Seita.3G058400.1	SiJRL2	Zm00001d005472	ZmJRL2	Sobic.001G344800.1	SbJRL2	LOC_Os01g25160.1	OsJRL2	OsJRL02	Bradi2g01730.1	BdJRL2	BdJRL02	AT1G05770.1	AtJRL2
Seita.3G087300.1	SiJRL3	Zm00001d048876	ZmJRL3	Sobic.001G344900.1	SbJRL3	LOC_Os01g25280.1	OsJRL3	OsJRL03	Bradi2g01740.2	BdJRL3	BdJRL03	AT1G19715.3	AtJRL3
Seita.3G087400.1	SiJRL4	Zm00001d052382	ZmJRL4	Sobic.002G093700.1	SbJRL4	LOC_Os01g51050.1	OsJRL4	OsJRL04	Bradi2g01781.1	BdJRL4	BdJRL04	AT1G33790.2	AtJRL4
Seita.3G095200.1	SiJRL5	Zm00001d035558	ZmJRL5	Sobic.002G093800.2	SbJRL5	LOC_Os02g19890.1	OsJRL5	OsJRL05	Bradi2g18160.2	BdJRL5	BdJRL05	AT1G52000.1	AtJRL5
Seita.3G095300.1	SiJRL6	Zm00001d035559	ZmJRL6	Sobic.003G272800.1	SbJRL6	LOC_Os03g28160.2	OsJRL6	OsJRL06	Bradi2g20447.1	BdJRL6	BdJRL06	AT1G52030.2	AtJRL6
Seita.3G162900.1	SiJRL7	Zm00001d035560	ZmJRL7	Sobic.003G313900.1	SbJRL7	LOC_Os04g03320.1	OsJRL7	OsJRL07	Bradi2g51540.1	BdJRL7	BdJRL07	AT1G52040.1	AtJRL7
Seita.3G185500.1	SiJRL8	Zm00001d035561	ZmJRL8	Sobic.003G314000.2	SbJRL8	LOC_Os04g03360.1	OsJRL8	OsJRL08	Bradi3g19730.4	BdJRL8	BdJRL09	AT1G52050.1	AtJRL8
Seita.3G341300.1	SiJRL9	Zm00001d035562	ZmJRL9	Sobic.005G017566.1	SbJRL9	LOC_Os04g12390.1	OsJRL9	OsJRL09	Bradi3g21150.1	BdJRL9	BdJRL10	AT1G52060.1	AtJRL9
Seita.3G341400.1	SiJRL10	Zm00001d038651	ZmJRL10	Sobic.005G017700.2	SbJRL10	LOC_Os04g26320.1	OsJRL10	OsJRL11	Bradi3g40855.3	BdJRL10	BdJRL11	AT1G52070.1	AtJRL10
Seita.5G288900.1	SiJRL11	Zm00001d019312	ZmJRL11	Sobic.005G182500.2	SbJRL11	LOC_Os05g05170.1	OsJRL11	OsJRL13	Bradi4g05700.1	BdJRL11	BdJRL12	AT1G52100.1	AtJRL11
Seita.5G337600.1	SiJRL12	Zm00001d010169	ZmJRL12	Sobic.005G183600.1	SbJRL12	LOC_Os05g43240.1	OsJRL12	OsJRL14	Bradi4g13987.1	BdJRL12	BdJRL13	AT1G52120.1	AtJRL12
Seita.6G217600.1	SiJRL13	Zm00001d011012	ZmJRL13	Sobic.009G021600.1	SbJRL13	LOC_Os06g07250.1	OsJRL13	OsJRL15	Bradi4g22548.1	BdJRL13	BdJRL14	AT1G52130.1	AtJRL13
Seita.7G305900.1	SiJRL14	Zm00001d012208	ZmJRL14	Sobic.009G039400.1	SbJRL14	LOC_Os06g07300.1	OsJRL14	OsJRL16	Bradi4g26056.1	BdJRL14	BdJRL15	AT1G57570.1	AtJRL14
Seita.8G083600.1	SiJRL15	Zm00001d012640	ZmJRL15	Sobic.009G190700.3	SbJRL15	LOC_Os06g12180.1	OsJRL15	OsJRL17	Bradi4g26070.1	BdJRL15	BdJRL16	AT1G60095.1	AtJRL15
Seita.8G124300.2	SiJRL16	Zm00001d047252	ZmJRL16	Sobic.009G215100.1	SbJRL16	LOC_Os10g04270.1	OsJRL16	OsJRL18	Bradi4g26112.1	BdJRL16	BdJRL17	AT1G60110.1	AtJRL16
Seita.8G156300.1	SiJRL17	Zm00001d023516	ZmJRL17			LOC_Os11g06570.1	OsJRL17	OsJRL19	Bradi4g39910.1	BdJRL17	BdJRL18	AT1G60130.1	AtJRL17
Seita.8G186100.1	SiJRL18					LOC_Os11g32170.1	OsJRL18	OsJRL20	Bradi4g39920.1	BdJRL18	BdJRL19	AT1G73040.1	AtJRL18
Seita.8G187200.1	SiJRL19					LOC_Os11g32210.1	OsJRL19	OsJRL21				AT2G25980.1	AtJRL19
Seita.8G187300.1	SiJRL20					LOC_Os11g39420.1	OsJRL20	OsJRL22				AT2G33070.3	AtJRL20
Seita.9G225500.1	SiJRL21					LOC_Os11g39480.1	OsJRL21	OsJRL23				AT2G39310.1	AtJRL21
Seita.9G372300.1	SiJRL22					LOC_Os11g39490.1	OsJRL22	OsJRL24				AT2G39330.1	AtJRL22
Seita.9G372400.1	SiJRL23					LOC_Os11g39530.1	OsJRL23	OsJRL25				AT2G43730.1	AtJRL23
						LOC_Os12g05020.1	OsJRL24	OsJRL26				AT2G43740.1	AtJRL24
						LOC_Os12g09700.1	OsJRL25	OsJRL27				AT3G16390.1	AtJRL25
						LOC_Os12g12720.1	OsJRL26	OsJRL28				AT3G16400.2	AtJRL26
						LOC_Os12g14440.1	OsJRL27	OsJRL29				AT3G16410.1	AtJRL27
												AT3G16420.3	AtJRL28
												AT3G16430.2	AtJRL29
												AT3G16440.1	AtJRL30
												AT3G16450.1	AtJRL31
												AT3G16460.1	AtJRL32
												AT3G16470.1	AtJRL33
												AT3G21380.1	AtJRL34
												AT3G59590.1	AtJRL35
												AT3G59610.1	AtJRL36
												AT3G59620.1	AtJRL37
												AT5G28520.1	AtJRL38
												AT5G35940.1	AtJRL39
												AT5G35950.1	AtJRL40
												AT5G38540.1	AtJRL41
												AT5G38550.1	AtJRL42
												AT5G46000.1	AtJRL43
												AT5G49850.1	AtJRL44
												AT5G49860.1	AtJRL45
												AT5G49870.1	AtJRL46
