# Supplementary material for: Comparative analysis of the JRL gene family in the whole-genome of five gramineous plants
Source: Front Plant Sci. 2024 Dec 24;15:1501975. doi: 10.3389/fpls.2024.1501975 (PMC11707655; doi:10.3389/fpls.2024.1501975)
Supplement: Supplementary file 2 [file Table2.xlsx]

## Sheet: Supplemental Table 2
Supplemental Table 2. The analysis of gene duplication events
	Gene ID	Gene ID	Duplication Type	Ka/Ks	MYA	Purifying Selection
Oryza sativa	LOC_Os04g03320.1	LOC_Os04g03360.1	Tandem duplication	1.20777	30.4284	NO
	LOC_Os11g32170.1	LOC_Os11g32210.1	Tandem duplication	0.658989	32.9534	YES
	LOC_Os11g39420.1	LOC_Os11g39480.1	Tandem duplication	0.46801	41.7142	YES
Setaria italica	Seita.3G087300.1	Seita.3G087400.1	Tandem duplication	0.450611	33.1032	YES
	Seita.3G095200.1	Seita.3G095300.1	Tandem duplication	0.871225	16.2188	YES
	Seita.3G341300.1	Seita.3G341400.1	Tandem duplication	NaN	0	YES
	Seita.8G187200.1	Seita.8G187300.1	Tandem duplication	0.383319	2.77241	YES
	Seita.3G162900.1	Seita.5G288900.1	Whole genome duplication	0.554981	64.9101	YES
	Seita.3G185500.1	Seita.5G337600.1	Whole genome duplication	0.224139	54.9603	YES
Sorghum bicolor	Sobic.001G344700.1	Sobic.001G344800.1	Tandem duplication	0.816887	6.06225	YES
	Sobic.001G344800.1	Sobic.001G344900.1	Tandem duplication	0.714347	20.8056	YES
	Sobic.002G093600.1	Sobic.002G093700.1	Tandem duplication	0.722852	12.4787	YES
	Sobic.003G313900.1	Sobic.003G314000.1	Tandem duplication	0.562146	32.1235	YES
	Sobic.003G272800.1	Sobic.009G215100.1	Whole genome duplication	0.516374	34.9469	YES
	Sobic.003G313900.1	Sobic.009G190700.1	Whole genome duplication	0.653125	65.2135	YES
Brachypodium distachyon	Bradi2g01730.1	Bradi2g01740.1	Tandem duplication	0.451726	55.2568	YES
	Bradi4g26056.1	Bradi4g26062.1	Tandem duplication	0.401896	45.8876	YES
	Bradi4g39910.1	Bradi4g39920.1	Tandem duplication	0.399543	32.3813	YES
	Bradi2g20447.1	Bradi2g51540.1	Whole genome duplication	0.243778	58.4797	YES
Zea mays	Zm00001d005471	Zm00001d005472	Tandem duplication	0.353235	62.6836	YES
	Zm00001d035558	Zm00001d035559	Tandem duplication	0.246505	37.6242	YES
	Zm00001d035559	Zm00001d035560	Tandem duplication	0.379418	21.3825	YES
	Zm00001d035560	Zm00001d035561	Tandem duplication	0.322189	28.6051	YES
	Zm00001d035561	Zm00001d035562	Tandem duplication	0.464875	20.4254	YES
	Zm00001d019312	Zm00001d005472	Whole genome duplication	0.323521	38.8566	YES
	Zm00001d038651	Zm00001d012208	Whole genome duplication	0.256721	31.1456	YES
Arabidopsis thaliana	AT1G05760.1	AT1G05770.1	Tandem duplication	0.367507	40.1147	YES
	AT1G52000.1	AT1G52030.2	Tandem duplication	0.38901	60.8508	YES
	AT1G52030.2	AT1G52040.1	Tandem duplication	0.431361	26.5729	YES
	AT1G52050.1	AT1G52060.1	Tandem duplication	0.265569	36.9161	YES
	AT1G52060.1	AT1G52070.1	Tandem duplication	0.268209	19.5634	YES
	AT1G52100.1	AT1G52120.1	Tandem duplication	0.327509	25.3128	YES
	AT1G52120.1	AT1G52130.1	Tandem duplication	0.492593	33.9704	YES
	AT1G60095.1	AT1G60110.1	Tandem duplication	0.399477	20.1412	YES
	AT2G43730.1	AT2G43740.1	Tandem duplication	0.804172	20.5092	YES
	AT3G16390.1	AT3G16400.1	Tandem duplication	0.25218	35.2648	YES
	AT3G16400.2	AT3G16410.1	Tandem duplication	0.312346	25.3652	YES
	AT3G16410.1	AT3G16420.3	Tandem duplication	0.675683	26.4236	YES
	AT3G16420.1	AT3G16430.2	Tandem duplication	0.528711	39.1025	YES
	AT3G16440.1	AT3G16450.1	Tandem duplication	0.206692	27.9699	YES
	AT5G38540.1	AT5G38550.1	Tandem duplication	0.567456	10.4173	YES
	AT5G49850.1	AT5G49860.1	Tandem duplication	0.609004	10.4939	YES
	AT5G49860.1	AT5G49870.1	Tandem duplication	0.409352	11.0413	YES
	AT1G52030.2	AT3G21380.1	Whole genome duplication	0.27361	80.438	YES
	AT1G52030.2	AT3G16440.1	Whole genome duplication	0.223984	72.6003	YES

## Sheet: Sheet1
			AT1G05760.1
			AT1G52000.1
			AT1G52030.2
			AT1G52050.1
			AT1G52060.1
			AT1G52100.1
			AT1G52120.1
			AT1G60095.1
			AT2G43730.1
			AT3G16390.1
			AT3G16400.1
			AT3G16410.1
			AT3G16440.1
			AT5G38540.1
			AT5G49850.1
			AT5G49860.1
			AT1G05770.1
			AT1G52040.1
			AT1G52070.1
			AT1G52130.1
			AT1G60110.1
			AT2G43740.1
			AT3G16420.1
			AT3G16450.1
			AT5G38550.1
			AT5G49870.1
