# Supplementary material for: Comparative analysis of the JRL gene family in the whole-genome of five gramineous plants
Source: Front Plant Sci. 2024 Dec 24;15:1501975. doi: 10.3389/fpls.2024.1501975 (PMC11707655; doi:10.3389/fpls.2024.1501975)
Supplement: Supplementary file 3 [file Table3.xlsx]

## Sheet: Supplemental Table 3
Supplemental Table 3. Cis-element analysis of JRL genes in 5 Gramineous plants and Arabidopsis
AT1G05760.1	656	696	ABRE
AT1G05760.1	965	1005	ABRE
AT1G05760.1	383	423	CGTCA-motif
AT1G05760.1	1691	1731	CGTCA-motif
AT1G05760.1	964	1004	G-box
AT1G05760.1	850	890	GCN4_motif
AT1G05760.1	618	658	I-box
AT1G05760.1	662	702	P-box
AT1G05760.1	1155	1195	TCA-element
AT1G05760.1	217	257	TC-rich repeats
AT1G05760.1	1867	1907	TC-rich repeats
AT1G05760.1	383	423	TGACG-motif
AT1G05760.1	1691	1731	TGACG-motif
AT1G05760.1	1127	1167	TGA-element
AT1G05770.1	1435	1475	CGTCA-motif
AT1G05770.1	1690	1730	CGTCA-motif
AT1G05770.1	1718	1758	CGTCA-motif
AT1G05770.1	1768	1808	CGTCA-motif
AT1G05770.1	575	615	circadian
AT1G05770.1	981	1021	MBS
AT1G05770.1	1738	1778	MBSI
AT1G05770.1	94	134	P-box
AT1G05770.1	847	887	P-box
AT1G05770.1	886	926	P-box
AT1G05770.1	244	284	TC-rich repeats
AT1G05770.1	1435	1475	TGACG-motif
AT1G05770.1	1690	1730	TGACG-motif
AT1G05770.1	1718	1758	TGACG-motif
AT1G05770.1	1768	1808	TGACG-motif
AT1G05770.1	265	305	TGA-element
AT1G05770.1	835	875	TGA-element
AT1G05770.1	767	807	W box
AT1G19715.3	1559	1599	ABRE
AT1G19715.3	1802	1842	ABRE
AT1G19715.3	984	1024	CAT-box
AT1G19715.3	1309	1349	CGTCA-motif
AT1G19715.3	824	864	GARE-motif
AT1G19715.3	1130	1170	G-box
AT1G19715.3	1559	1599	G-box
AT1G19715.3	1801	1841	G-Box
AT1G19715.3	241	281	TCA-element
AT1G19715.3	1309	1349	TGACG-motif
AT1G19715.3	1688	1728	W box
AT1G33790.2	919	959	CGTCA-motif
AT1G33790.2	1300	1340	CGTCA-motif
AT1G33790.2	1784	1824	CGTCA-motif
AT1G33790.2	1893	1933	I-box
AT1G33790.2	1894	1934	I-box
AT1G33790.2	737	777	LTR
AT1G33790.2	1095	1135	MBS
AT1G33790.2	1339	1379	P-box
AT1G33790.2	1677	1717	TCA-element
AT1G33790.2	919	959	TGACG-motif
AT1G33790.2	1300	1340	TGACG-motif
AT1G33790.2	1784	1824	TGACG-motif
AT1G33790.2	708	748	W box
AT1G52000.1	1166	1206	ABRE
AT1G52000.1	517	557	CGTCA-motif
AT1G52000.1	1161	1201	CGTCA-motif
AT1G52000.1	1275	1315	CGTCA-motif
AT1G52000.1	160	200	GARE-motif
AT1G52000.1	1165	1205	G-Box
AT1G52000.1	1513	1553	I-box
AT1G52000.1	1522	1562	LTR
AT1G52000.1	675	715	MBS
AT1G52000.1	1755	1795	MBS
AT1G52000.1	155	195	TCA-element
AT1G52000.1	801	841	TCA-element
AT1G52000.1	517	557	TGACG-motif
AT1G52000.1	1161	1201	TGACG-motif
AT1G52000.1	1275	1315	TGACG-motif
AT1G52000.1	543	583	TGA-element
AT1G52000.1	1347	1387	W box
AT1G52030.2	5	45	ABRE
AT1G52030.2	905	945	ABRE
AT1G52030.2	1136	1176	ABRE
AT1G52030.2	574	614	CAT-box
AT1G52030.2	785	825	CAT-box
AT1G52030.2	481	521	CGTCA-motif
AT1G52030.2	1572	1612	CGTCA-motif
AT1G52030.2	4	44	G-Box
AT1G52030.2	1136	1176	G-Box
AT1G52030.2	904	944	G-box
AT1G52030.2	1136	1176	G-box
AT1G52030.2	1827	1867	MBS
AT1G52030.2	227	267	TCA-element
AT1G52030.2	262	302	TCA-element
AT1G52030.2	1434	1474	TC-rich repeats
AT1G52030.2	481	521	TGACG-motif
AT1G52030.2	1572	1612	TGACG-motif
AT1G52040.1	832	872	ABRE
AT1G52040.1	1453	1493	ABRE
AT1G52040.1	1454	1494	ABRE
AT1G52040.1	1475	1515	ABRE
AT1G52040.1	1663	1703	ABRE
AT1G52040.1	1664	1704	ABRE
AT1G52040.1	1158	1198	AuxRR-core
AT1G52040.1	326	366	CAT-box
AT1G52040.1	-15	25	CGTCA-motif
AT1G52040.1	60	100	CGTCA-motif
AT1G52040.1	1453	1493	G-box
AT1G52040.1	1662	1702	G-box
AT1G52040.1	1663	1703	G-box
AT1G52040.1	831	871	G-Box
AT1G52040.1	1453	1493	G-Box
AT1G52040.1	1474	1514	G-Box
AT1G52040.1	1663	1703	G-Box
AT1G52040.1	1090	1130	I-box
AT1G52040.1	1056	1096	LTR
AT1G52040.1	1622	1662	LTR
AT1G52040.1	-15	25	TGACG-motif
AT1G52040.1	60	100	TGACG-motif
AT1G52050.1	1092	1132	CAT-box
AT1G52050.1	1855	1895	CAT-box
AT1G52050.1	618	658	TC-rich repeats
AT1G52050.1	1265	1305	TC-rich repeats
AT1G52050.1	883	923	W box
AT1G52050.1	1605	1645	W box
AT1G52050.1	1689	1729	W box
AT1G52060.1	157	197	ABRE
AT1G52060.1	971	1011	ABRE
AT1G52060.1	1533	1573	ABRE
AT1G52060.1	1679	1719	ABRE
AT1G52060.1	692	732	CAT-box
AT1G52060.1	715	755	CAT-box
AT1G52060.1	1871	1911	CAT-box
AT1G52060.1	157	197	G-Box
AT1G52060.1	971	1011	G-Box
AT1G52060.1	1533	1573	G-Box
AT1G52060.1	971	1011	G-box
AT1G52060.1	1675	1715	MBS
AT1G52060.1	1459	1499	TC-rich repeats
AT1G52060.1	661	701	TGA-element
AT1G52060.1	116	156	W box
AT1G52060.1	242	282	W box
AT1G52060.1	665	705	W box
AT1G52060.1	1480	1520	W box
AT1G52070.1	1572	1612	ABRE
AT1G52070.1	1574	1614	ABRE
AT1G52070.1	1872	1912	CAT-box
AT1G52070.1	1938	1978	CGTCA-motif
AT1G52070.1	-3	37	GARE-motif
AT1G52070.1	1574	1614	G-box
AT1G52070.1	616	656	I-box
AT1G52070.1	1165	1205	I-box
AT1G52070.1	464	504	MBS
AT1G52070.1	1532	1572	RY-element
AT1G52070.1	1730	1770	TCA-element
AT1G52070.1	1938	1978	TGACG-motif
AT1G52070.1	1249	1289	W box
AT1G52100.1	289	329	ABRE
AT1G52100.1	721	761	ABRE
AT1G52100.1	1237	1277	ABRE
AT1G52100.1	1248	1288	ABRE
AT1G52100.1	1266	1306	ABRE
AT1G52100.1	1289	1329	ABRE
AT1G52100.1	1827	1867	ABRE
AT1G52100.1	987	1027	CGTCA-motif
AT1G52100.1	1819	1859	CGTCA-motif
AT1G52100.1	289	329	G-box
AT1G52100.1	720	760	G-box
AT1G52100.1	1351	1391	G-box
AT1G52100.1	1826	1866	G-box
AT1G52100.1	1827	1867	G-box
AT1G52100.1	1248	1288	G-Box
AT1G52100.1	1266	1306	G-Box
AT1G52100.1	1289	1329	G-Box
AT1G52100.1	1436	1476	I-box
AT1G52100.1	1592	1632	I-box
AT1G52100.1	1369	1409	TCA-element
AT1G52100.1	987	1027	TGACG-motif
AT1G52100.1	1819	1859	TGACG-motif
AT1G52120.1	875	915	CAT-box
AT1G52120.1	364	404	I-box
AT1G52120.1	1885	1925	LTR
AT1G52120.1	87	127	RY-element
AT1G52120.1	667	707	TCA-element
AT1G52120.1	1058	1098	TC-rich repeats
AT1G52120.1	170	210	TGA-element
AT1G52120.1	480	520	TGA-element
AT1G52120.1	558	598	TGA-element
AT1G52130.1	644	684	ABRE
AT1G52130.1	920	960	ABRE
AT1G52130.1	922	962	ABRE
AT1G52130.1	923	963	ABRE
AT1G52130.1	180	220	CGTCA-motif
AT1G52130.1	288	328	CGTCA-motif
AT1G52130.1	686	726	CGTCA-motif
AT1G52130.1	1229	1269	CGTCA-motif
AT1G52130.1	922	962	G-Box
AT1G52130.1	643	683	G-box
AT1G52130.1	644	684	G-box
AT1G52130.1	917	957	G-box
AT1G52130.1	919	959	G-box
AT1G52130.1	920	960	G-box
AT1G52130.1	922	962	G-box
AT1G52130.1	176	216	MBS
AT1G52130.1	180	220	TGACG-motif
AT1G52130.1	288	328	TGACG-motif
AT1G52130.1	686	726	TGACG-motif
AT1G52130.1	1229	1269	TGACG-motif
AT1G57570.1	1204	1244	ABRE
AT1G57570.1	1204	1244	G-Box
AT1G57570.1	-13	27	G-box
AT1G57570.1	499	539	TCA-element
AT1G57570.1	1898	1938	TCA-element
AT1G57570.1	1034	1074	TGA-element
AT1G57570.1	1121	1161	W box
AT1G60095.1	1386	1426	ABRE
AT1G60095.1	1387	1427	ABRE
AT1G60095.1	30	70	CGTCA-motif
AT1G60095.1	700	740	CGTCA-motif
AT1G60095.1	1028	1068	CGTCA-motif
AT1G60095.1	1895	1935	CGTCA-motif
AT1G60095.1	1386	1426	G-Box
AT1G60095.1	1386	1426	G-box
AT1G60095.1	723	763	GCN4_motif
AT1G60095.1	1331	1371	LTR
AT1G60095.1	1569	1609	LTR
AT1G60095.1	126	166	MBS
AT1G60095.1	591	631	TCA-element
AT1G60095.1	1895	1935	TGA-box
AT1G60095.1	30	70	TGACG-motif
AT1G60095.1	700	740	TGACG-motif
AT1G60095.1	1028	1068	TGACG-motif
AT1G60095.1	1895	1935	TGACG-motif
AT1G60110.1	770	810	ABRE
AT1G60110.1	1321	1361	CAT-box
AT1G60110.1	941	981	CGTCA-motif
AT1G60110.1	274	314	circadian
AT1G60110.1	769	809	G-Box
AT1G60110.1	589	629	MBS
AT1G60110.1	448	488	TC-rich repeats
AT1G60110.1	1458	1498	TC-rich repeats
AT1G60110.1	941	981	TGACG-motif
AT1G60110.1	1755	1795	W box
AT1G60130.1	716	756	ABRE
AT1G60130.1	1751	1791	ABRE
AT1G60130.1	1625	1665	CGTCA-motif
AT1G60130.1	141	181	circadian
AT1G60130.1	762	802	circadian
AT1G60130.1	716	756	G-Box
AT1G60130.1	1750	1790	G-Box
AT1G60130.1	1888	1928	I-box
AT1G60130.1	6	46	LTR
AT1G60130.1	1524	1564	LTR
AT1G60130.1	482	522	P-box
AT1G60130.1	861	901	P-box
AT1G60130.1	1631	1671	TCA-element
AT1G60130.1	1625	1665	TGACG-motif
AT1G60130.1	1299	1339	W box
AT1G73040.1	80	120	ABRE
AT1G73040.1	1611	1651	ABRE
AT1G73040.1	1745	1785	ABRE
AT1G73040.1	664	704	CGTCA-motif
AT1G73040.1	80	120	G-Box
AT1G73040.1	489	529	G-box
AT1G73040.1	1610	1650	G-box
AT1G73040.1	1611	1651	G-box
AT1G73040.1	1745	1785	G-box
AT1G73040.1	1529	1569	I-box
AT1G73040.1	166	206	MBS
AT1G73040.1	327	367	MBS
AT1G73040.1	688	728	MBS
AT1G73040.1	1384	1424	TC-rich repeats
AT1G73040.1	664	704	TGACG-motif
AT1G73040.1	394	434	W box
AT1G73040.1	1112	1152	W box
AT2G25980.1	340	380	ABRE
AT2G25980.1	1245	1285	ABRE
AT2G25980.1	1811	1851	ABRE
AT2G25980.1	699	739	CGTCA-motif
AT2G25980.1	1194	1234	CGTCA-motif
AT2G25980.1	1810	1850	G-Box
AT2G25980.1	339	379	G-box
AT2G25980.1	1244	1284	G-box
AT2G25980.1	1771	1811	P-box
AT2G25980.1	401	441	TC-rich repeats
AT2G25980.1	699	739	TGACG-motif
AT2G25980.1	1194	1234	TGACG-motif
AT2G25980.1	1202	1242	TGA-element
AT2G33070.3	986	1026	ABRE
AT2G33070.3	1123	1163	ABRE
AT2G33070.3	1400	1440	ABRE
AT2G33070.3	1099	1139	CAT-box
AT2G33070.3	848	888	GARE-motif
AT2G33070.3	1123	1163	G-Box
AT2G33070.3	985	1025	G-box
AT2G33070.3	1399	1439	G-box
AT2G33070.3	210	250	P-box
AT2G33070.3	1831	1871	P-box
AT2G33070.3	1611	1651	TC-rich repeats
AT2G33070.3	780	820	TGA-element
AT2G33070.3	1224	1264	TGA-element
AT2G33070.3	1085	1125	W box
AT2G33070.3	1803	1843	W box
AT2G39310.1	26	66	ABRE
AT2G39310.1	468	508	ABRE
AT2G39310.1	183	223	CAT-box
AT2G39310.1	25	65	G-box
AT2G39310.1	468	508	G-Box
AT2G39310.1	615	655	I-box
AT2G39310.1	616	656	I-box
AT2G39310.1	857	897	I-box
AT2G39310.1	1770	1810	MBS
AT2G39310.1	268	308	P-box
AT2G39310.1	96	136	P-box
AT2G39310.1	945	985	TGA-element
AT2G39310.1	907	947	W box
AT2G39330.1	803	843	ABRE
AT2G39330.1	1215	1255	ABRE
AT2G39330.1	1652	1692	ABRE
AT2G39330.1	11	51	CAT-box
AT2G39330.1	156	196	CGTCA-motif
AT2G39330.1	159	199	CGTCA-motif
AT2G39330.1	880	920	CGTCA-motif
AT2G39330.1	802	842	G-Box
AT2G39330.1	1651	1691	G-Box
AT2G39330.1	361	401	G-box
AT2G39330.1	800	840	G-box
AT2G39330.1	1214	1254	G-box
AT2G39330.1	33	73	LTR
AT2G39330.1	323	363	P-box
AT2G39330.1	629	669	TC-rich repeats
AT2G39330.1	156	196	TGACG-motif
AT2G39330.1	159	199	TGACG-motif
AT2G39330.1	880	920	TGACG-motif
AT2G39330.1	1593	1633	W box
AT2G43730.1	12	52	ABRE
AT2G43730.1	175	215	ABRE
AT2G43730.1	233	273	ABRE
AT2G43730.1	378	418	ABRE
AT2G43730.1	1322	1362	ABRE
AT2G43730.1	216	256	CGTCA-motif
AT2G43730.1	477	517	CGTCA-motif
AT2G43730.1	906	946	CGTCA-motif
AT2G43730.1	1623	1663	CGTCA-motif
AT2G43730.1	248	288	circadian
AT2G43730.1	11	51	G-box
AT2G43730.1	12	52	G-box
AT2G43730.1	377	417	G-box
AT2G43730.1	386	426	G-box
AT2G43730.1	1322	1362	G-box
AT2G43730.1	175	215	G-Box
AT2G43730.1	1966	2006	MBS
AT2G43730.1	1671	1711	P-box
AT2G43730.1	1866	1906	TC-rich repeats
AT2G43730.1	216	256	TGACG-motif
AT2G43730.1	477	517	TGACG-motif
AT2G43730.1	906	946	TGACG-motif
AT2G43730.1	1623	1663	TGACG-motif
AT2G43730.1	1762	1802	W box
AT2G43740.1	1150	1190	ABRE
AT2G43740.1	533	573	CGTCA-motif
AT2G43740.1	731	771	CGTCA-motif
AT2G43740.1	1149	1189	G-Box
AT2G43740.1	971	1011	MBS
AT2G43740.1	1258	1298	MBS
AT2G43740.1	1846	1886	TC-rich repeats
AT2G43740.1	533	573	TGACG-motif
AT2G43740.1	731	771	TGACG-motif
AT2G43740.1	427	467	W box
AT2G43740.1	939	979	W box
AT2G43740.1	1261	1301	W box
AT3G16390.1	277	317	ABRE
AT3G16390.1	1442	1482	ABRE
AT3G16390.1	1626	1666	ABRE
AT3G16390.1	274	314	CGTCA-motif
AT3G16390.1	277	317	G-box
AT3G16390.1	1442	1482	G-Box
AT3G16390.1	1625	1665	G-Box
AT3G16390.1	391	431	I-box
AT3G16390.1	787	827	I-box
AT3G16390.1	451	491	LTR
AT3G16390.1	667	707	LTR
AT3G16390.1	1551	1591	P-box
AT3G16390.1	274	314	TGACG-motif
AT3G16390.1	1769	1809	W box
AT3G16400.2	653	693	ABRE
AT3G16400.2	654	694	ABRE
AT3G16400.2	1189	1229	ABRE
AT3G16400.2	1289	1329	ABRE
AT3G16400.2	1673	1713	ABRE
AT3G16400.2	1376	1416	AuxRR-core
AT3G16400.2	748	788	CAT-box
AT3G16400.2	1668	1708	CGTCA-motif
AT3G16400.2	653	693	G-box
AT3G16400.2	653	693	G-Box
AT3G16400.2	1189	1229	G-Box
AT3G16400.2	1672	1712	G-Box
AT3G16400.2	309	349	I-box
AT3G16400.2	310	350	I-box
AT3G16400.2	311	351	I-box
AT3G16400.2	375	415	I-box
AT3G16400.2	804	844	LTR
AT3G16400.2	1257	1297	MBS
AT3G16400.2	390	430	TC-rich repeats
AT3G16400.2	1668	1708	TGACG-motif
AT3G16400.2	1282	1322	TGA-element
AT3G16400.2	621	661	W box
AT3G16400.2	1775	1815	W box
AT3G16410.1	1321	1361	ABRE
AT3G16410.1	142	182	CAT-box
AT3G16410.1	536	576	CGTCA-motif
AT3G16410.1	1559	1599	CGTCA-motif
AT3G16410.1	1320	1360	G-Box
AT3G16410.1	799	839	LTR
AT3G16410.1	536	576	TGACG-motif
AT3G16410.1	1559	1599	TGACG-motif
AT3G16410.1	1628	1668	W box
AT3G16410.1	1792	1832	W box
AT3G16420.3	840	880	GARE-motif
AT3G16420.3	869	909	G-box
AT3G16420.3	1733	1773	G-box
AT3G16430.2	290	330	CGTCA-motif
AT3G16430.2	1464	1504	CGTCA-motif
AT3G16430.2	1569	1609	CGTCA-motif
AT3G16430.2	1725	1765	G-box
AT3G16430.2	819	859	MBS
AT3G16430.2	290	330	TGACG-motif
AT3G16430.2	1464	1504	TGACG-motif
AT3G16430.2	1569	1609	TGACG-motif
AT3G16440.1	433	473	ABRE
AT3G16440.1	1015	1055	ABRE
AT3G16440.1	1043	1083	ABRE
AT3G16440.1	1626	1666	ABRE
AT3G16440.1	1700	1740	ABRE
AT3G16440.1	1017	1057	CGTCA-motif
AT3G16440.1	1045	1085	CGTCA-motif
AT3G16440.1	1625	1665	G-Box
AT3G16440.1	433	473	G-box
AT3G16440.1	1015	1055	G-box
AT3G16440.1	1043	1083	G-box
AT3G16440.1	1700	1740	G-box
AT3G16440.1	958	998	TC-rich repeats
AT3G16440.1	1017	1057	TGACG-motif
AT3G16440.1	1045	1085	TGACG-motif
AT3G16440.1	511	551	W box
AT3G16440.1	1872	1912	W box
AT3G16450.1	982	1022	ABRE
AT3G16450.1	983	1023	ABRE
AT3G16450.1	1756	1796	CAT-box
AT3G16450.1	290	330	CGTCA-motif
AT3G16450.1	1769	1809	circadian
AT3G16450.1	982	1022	G-Box
AT3G16450.1	982	1022	G-box
AT3G16450.1	139	179	LTR
AT3G16450.1	712	752	MBS
AT3G16450.1	923	963	MBS
AT3G16450.1	1140	1180	MBS
AT3G16450.1	784	824	TC-rich repeats
AT3G16450.1	290	330	TGACG-motif
AT3G16460.1	665	705	ABRE
AT3G16460.1	666	706	ABRE
AT3G16460.1	813	853	CGTCA-motif
AT3G16460.1	1232	1272	circadian
AT3G16460.1	665	705	G-Box
AT3G16460.1	665	705	G-box
AT3G16460.1	448	488	I-box
AT3G16460.1	815	855	I-box
AT3G16460.1	733	773	LTR
AT3G16460.1	326	366	MBSI
AT3G16460.1	1802	1842	P-box
AT3G16460.1	722	762	TCA-element
AT3G16460.1	813	853	TGACG-motif
AT3G16460.1	1820	1860	W box
AT3G16470.1	82	122	ABRE
AT3G16470.1	887	927	ABRE
AT3G16470.1	888	928	ABRE
AT3G16470.1	963	1003	ABRE
AT3G16470.1	964	1004	ABRE
AT3G16470.1	82	122	G-box
AT3G16470.1	887	927	G-box
AT3G16470.1	942	982	G-box
AT3G16470.1	963	1003	G-box
AT3G16470.1	887	927	G-Box
AT3G16470.1	963	1003	G-Box
AT3G16470.1	479	519	TCA-element
AT3G16470.1	114	154	TGA-element
AT3G16470.1	427	467	TGA-element
AT3G16470.1	1038	1078	W box
AT3G21380.1	368	408	ABRE
AT3G21380.1	369	409	ABRE
AT3G21380.1	713	753	ABRE
AT3G21380.1	1208	1248	ABRE
AT3G21380.1	1215	1255	ABRE
AT3G21380.1	1315	1355	ABRE
AT3G21380.1	1588	1628	ABRE
AT3G21380.1	459	499	CGTCA-motif
AT3G21380.1	1442	1482	CGTCA-motif
AT3G21380.1	202	242	G-box
AT3G21380.1	368	408	G-box
AT3G21380.1	710	750	G-box
AT3G21380.1	712	752	G-box
AT3G21380.1	1214	1254	G-box
AT3G21380.1	368	408	G-Box
AT3G21380.1	1587	1627	G-Box
AT3G21380.1	1620	1660	GCN4_motif
AT3G21380.1	193	233	I-box
AT3G21380.1	317	357	LTR
AT3G21380.1	989	1029	LTR
AT3G21380.1	26	66	MBS
AT3G21380.1	1815	1855	P-box
AT3G21380.1	1841	1881	P-box
AT3G21380.1	1864	1904	TC-rich repeats
AT3G21380.1	459	499	TGACG-motif
AT3G21380.1	1442	1482	TGACG-motif
AT3G21380.1	567	607	TGA-element
AT3G21380.1	1120	1160	W box
AT3G59590.1	239	279	CAT-box
AT3G59590.1	313	353	CAT-box
AT3G59590.1	1123	1163	I-box
AT3G59590.1	350	390	MBS
AT3G59590.1	228	268	MBSI
AT3G59590.1	1264	1304	TCA-element
AT3G59610.1	1289	1329	ABRE
AT3G59610.1	104	144	CGTCA-motif
AT3G59610.1	167	207	circadian
AT3G59610.1	1289	1329	G-box
AT3G59610.1	423	463	I-box
AT3G59610.1	775	815	MBS
AT3G59610.1	903	943	MBS
AT3G59610.1	1765	1805	TC-rich repeats
AT3G59610.1	104	144	TGACG-motif
AT3G59610.1	314	354	W box
AT3G59620.1	1043	1083	ABRE
AT3G59620.1	1093	1133	ABRE
AT3G59620.1	1720	1760	CGTCA-motif
AT3G59620.1	1786	1826	CGTCA-motif
AT3G59620.1	33	73	G-box
AT3G59620.1	1002	1042	G-box
AT3G59620.1	1300	1340	G-box
AT3G59620.1	1042	1082	G-Box
AT3G59620.1	1092	1132	G-Box
AT3G59620.1	1720	1760	TGACG-motif
AT3G59620.1	1786	1826	TGACG-motif
AT5G28520.1	729	769	ABRE
AT5G28520.1	983	1023	ABRE
AT5G28520.1	1654	1694	ABRE
AT5G28520.1	1656	1696	ABRE
AT5G28520.1	729	769	G-box
AT5G28520.1	1656	1696	G-box
AT5G28520.1	982	1022	G-Box
AT5G28520.1	1242	1282	I-box
AT5G28520.1	1679	1719	MBS
AT5G28520.1	1868	1908	P-box
AT5G28520.1	121	161	TC-rich repeats
AT5G35940.1	1243	1283	ABRE
AT5G35940.1	1035	1075	CGTCA-motif
AT5G35940.1	1074	1114	CGTCA-motif
AT5G35940.1	412	452	G-box
AT5G35940.1	624	664	G-box
AT5G35940.1	1242	1282	G-box
AT5G35940.1	1819	1859	I-box
AT5G35940.1	397	437	MBS
AT5G35940.1	1035	1075	TGACG-motif
AT5G35940.1	1074	1114	TGACG-motif
AT5G35950.1	1172	1212	CAT-box
AT5G35950.1	387	427	GCN4_motif
AT5G35950.1	578	618	I-box
AT5G35950.1	406	446	TCA-element
AT5G35950.1	845	885	TC-rich repeats
AT5G35950.1	1615	1655	TC-rich repeats
AT5G38540.1	344	384	CGTCA-motif
AT5G38540.1	352	392	circadian
AT5G38540.1	187	227	RY-element
AT5G38540.1	424	464	TCA-element
AT5G38540.1	1818	1858	TCA-element
AT5G38540.1	1954	1994	TC-rich repeats
AT5G38540.1	344	384	TGA-box
AT5G38540.1	344	384	TGACG-motif
AT5G38550.1	802	842	ABRE
AT5G38550.1	1282	1322	ABRE
AT5G38550.1	422	462	circadian
AT5G38550.1	801	841	G-box
AT5G38550.1	1282	1322	G-Box
AT5G38550.1	626	666	TCA-element
AT5G38550.1	1426	1466	TGA-element
AT5G38550.1	946	986	W box
AT5G46000.1	376	416	ABRE
AT5G46000.1	659	699	ABRE
AT5G46000.1	660	700	ABRE
AT5G46000.1	628	668	CAT-box
AT5G46000.1	158	198	CGTCA-motif
AT5G46000.1	331	371	GARE-motif
AT5G46000.1	375	415	G-box
AT5G46000.1	659	699	G-box
AT5G46000.1	659	699	G-Box
AT5G46000.1	733	773	MBSI
AT5G46000.1	158	198	TGACG-motif
AT5G49850.1	35	75	ABRE
AT5G49850.1	1395	1435	CAT-box
AT5G49850.1	987	1027	CGTCA-motif
AT5G49850.1	378	418	GARE-motif
AT5G49850.1	35	75	G-Box
AT5G49850.1	272	312	I-box
AT5G49850.1	491	531	LTR
AT5G49850.1	1284	1324	MBS
AT5G49850.1	1357	1397	P-box
AT5G49850.1	689	729	TC-rich repeats
AT5G49850.1	1262	1302	TC-rich repeats
AT5G49850.1	987	1027	TGACG-motif
AT5G49850.1	1175	1215	TGA-element
AT5G49860.1	51	91	ABRE
AT5G49860.1	52	92	ABRE
AT5G49860.1	1534	1574	ABRE
AT5G49860.1	1080	1120	CGTCA-motif
AT5G49860.1	1409	1449	CGTCA-motif
AT5G49860.1	191	231	circadian
AT5G49860.1	211	251	GARE-motif
AT5G49860.1	281	321	G-Box
AT5G49860.1	1533	1573	G-Box
AT5G49860.1	51	91	G-box
AT5G49860.1	1004	1044	MBS
AT5G49860.1	359	399	TC-rich repeats
AT5G49860.1	1080	1120	TGACG-motif
AT5G49860.1	1409	1449	TGACG-motif
AT5G49860.1	1160	1200	TGA-element
AT5G49870.1	516	556	CGTCA-motif
AT5G49870.1	813	853	CGTCA-motif
AT5G49870.1	1332	1372	CGTCA-motif
AT5G49870.1	1049	1089	GCN4_motif
AT5G49870.1	1907	1947	I-box
AT5G49870.1	1406	1446	MBS
AT5G49870.1	1611	1651	P-box
AT5G49870.1	516	556	TGACG-motif
AT5G49870.1	813	853	TGACG-motif
AT5G49870.1	1332	1372	TGACG-motif
AT5G49870.1	89	129	W box
Bradi1g48292.1	192	232	ABRE
Bradi1g48292.1	232	272	ABRE
Bradi1g48292.1	473	513	ABRE
Bradi1g48292.1	1446	1486	ABRE
Bradi1g48292.1	1586	1626	ABRE
Bradi1g48292.1	1614	1654	ABRE
Bradi1g48292.1	192	232	G-Box
Bradi1g48292.1	723	763	G-Box
Bradi1g48292.1	232	272	G-box
Bradi1g48292.1	393	433	G-box
Bradi1g48292.1	472	512	G-box
Bradi1g48292.1	1251	1291	G-box
Bradi1g48292.1	1445	1485	G-box
Bradi1g48292.1	1034	1074	I-box
Bradi1g48292.1	1576	1616	I-box
Bradi1g48292.1	883	923	LTR
Bradi1g48292.1	1298	1338	LTR
Bradi1g48292.1	67	107	MBS
Bradi1g48292.1	532	572	P-box
Bradi1g48292.1	291	331	TGACG-motif
Bradi1g48292.1	471	511	TGACG-motif
Bradi1g48292.1	869	909	TGACG-motif
Bradi1g48292.1	1150	1190	TGACG-motif
Bradi1g48292.1	1436	1476	TGACG-motif
Bradi1g48292.1	1593	1633	TGACG-motif
Bradi2g01730.1	524	564	ABRE
Bradi2g01730.1	1348	1388	ABRE
Bradi2g01730.1	1889	1929	ABRE
Bradi2g01730.1	1910	1950	ABRE
Bradi2g01730.1	54	94	ACE
Bradi2g01730.1	211	251	AuxRR-core
Bradi2g01730.1	1889	1929	G-Box
Bradi2g01730.1	61	101	G-box
Bradi2g01730.1	105	145	G-box
Bradi2g01730.1	917	957	G-box
Bradi2g01730.1	529	569	LTR
Bradi2g01730.1	149	189	P-box
Bradi2g01730.1	956	996	TCA-element
Bradi2g01730.1	1075	1115	TCA-element
Bradi2g01730.1	15	55	TGACG-motif
Bradi2g01730.1	593	633	TGACG-motif
Bradi2g01730.1	772	812	TGACG-motif
Bradi2g01730.1	889	929	TGACG-motif
Bradi2g01730.1	1028	1068	TGACG-motif
Bradi2g01730.1	1198	1238	TGACG-motif
Bradi2g01730.1	1475	1515	TGA-element
Bradi2g01740.2	766	806	ABRE
Bradi2g01740.2	767	807	ABRE
Bradi2g01740.2	795	835	ABRE
Bradi2g01740.2	796	836	ABRE
Bradi2g01740.2	817	857	ABRE
Bradi2g01740.2	1254	1294	ABRE
Bradi2g01740.2	1255	1295	ABRE
Bradi2g01740.2	1774	1814	ABRE
Bradi2g01740.2	766	806	G-Box
Bradi2g01740.2	795	835	G-Box
Bradi2g01740.2	1254	1294	G-Box
Bradi2g01740.2	764	804	G-box
Bradi2g01740.2	766	806	G-box
Bradi2g01740.2	795	835	G-box
Bradi2g01740.2	817	857	G-box
Bradi2g01740.2	1254	1294	G-box
Bradi2g01740.2	1774	1814	G-box
Bradi2g01740.2	1777	1817	G-box
Bradi2g01740.2	1346	1386	MBS
Bradi2g01740.2	354	394	P-box
Bradi2g01740.2	1116	1156	RY-element
Bradi2g01740.2	1157	1197	TCA-element
Bradi2g01740.2	70	110	TC-rich repeats
Bradi2g01740.2	1655	1695	TGACG-motif
Bradi2g01740.2	1836	1876	TGACG-motif
Bradi2g01781.1	1862	1902	ABRE
Bradi2g01781.1	1862	1902	G-box
Bradi2g01781.1	546	586	I-box
Bradi2g01781.1	1188	1228	P-box
Bradi2g01781.1	1930	1970	RY-element
Bradi2g01781.1	1081	1121	TCA-element
Bradi2g01781.1	1311	1351	TGACG-motif
Bradi2g01781.1	1571	1611	TGACG-motif
Bradi2g01781.1	502	542	TGA-element
Bradi2g18160.2	410	450	ABRE
Bradi2g18160.2	1323	1363	ABRE
Bradi2g18160.2	1468	1508	AuxRR-core
Bradi2g18160.2	1322	1362	G-box
Bradi2g18160.2	410	450	G-Box
Bradi2g18160.2	1379	1419	I-box
Bradi2g18160.2	751	791	MBS
Bradi2g18160.2	1160	1200	MBS
Bradi2g18160.2	647	687	TC-rich repeats
Bradi2g18160.2	1462	1502	TGACG-motif
Bradi2g18160.2	1648	1688	TGA-element
Bradi2g20447.1	704	744	ABRE
Bradi2g20447.1	1192	1232	ABRE
Bradi2g20447.1	1488	1528	ABRE
Bradi2g20447.1	1439	1479	GARE-motif
Bradi2g20447.1	703	743	G-box
Bradi2g20447.1	720	760	G-box
Bradi2g20447.1	957	997	G-box
Bradi2g20447.1	1095	1135	G-box
Bradi2g20447.1	404	444	TGACG-motif
Bradi2g20447.1	848	888	TGACG-motif
Bradi2g20447.1	884	924	TGACG-motif
Bradi2g20447.1	1031	1071	TGACG-motif
Bradi2g20447.1	1131	1171	TGACG-motif
Bradi2g20447.1	1326	1366	TGA-element
Bradi2g51540.1	670	710	ABRE
Bradi2g51540.1	1240	1280	ABRE
Bradi2g51540.1	1241	1281	ABRE
Bradi2g51540.1	1861	1901	ABRE
Bradi2g51540.1	689	729	AuxRR-core
Bradi2g51540.1	669	709	G-Box
Bradi2g51540.1	1240	1280	G-Box
Bradi2g51540.1	1240	1280	G-box
Bradi2g51540.1	1913	1953	G-box
Bradi2g51540.1	517	557	MBS
Bradi2g51540.1	1136	1176	MBS
Bradi2g51540.1	716	756	TCA-element
Bradi3g19730.4	184	224	ABRE
Bradi3g19730.4	740	780	ABRE
Bradi3g19730.4	843	883	ABRE
Bradi3g19730.4	1518	1558	ABRE
Bradi3g19730.4	1683	1723	ABRE
Bradi3g19730.4	518	558	ACE
Bradi3g19730.4	1032	1072	AuxRR-core
Bradi3g19730.4	1075	1115	AuxRR-core
Bradi3g19730.4	1151	1191	AuxRR-core
Bradi3g19730.4	184	224	G-box
Bradi3g19730.4	740	780	G-box
Bradi3g19730.4	842	882	G-box
Bradi3g19730.4	1517	1557	G-box
Bradi3g19730.4	1259	1299	LTR
Bradi3g19730.4	600	640	P-box
Bradi3g19730.4	564	604	TCA-element
Bradi3g19730.4	22	62	TGACG-motif
Bradi3g19730.4	846	886	TGACG-motif
Bradi3g19730.4	1440	1480	TGA-element
Bradi3g21150.1	1072	1112	LTR
Bradi3g21150.1	1760	1800	LTR
Bradi3g21150.1	380	420	P-box
Bradi3g21150.1	1604	1644	SARE
Bradi3g21150.1	863	903	TGACG-motif
Bradi3g21150.1	876	916	TGACG-motif
Bradi3g40855.3	240	280	ABRE
Bradi3g40855.3	1935	1975	ABRE
Bradi3g40855.3	1937	1977	ABRE
Bradi3g40855.3	59	99	AuxRR-core
Bradi3g40855.3	117	157	GARE-motif
Bradi3g40855.3	239	279	G-box
Bradi3g40855.3	895	935	G-box
Bradi3g40855.3	1320	1360	G-Box
Bradi3g40855.3	1937	1977	G-Box
Bradi3g40855.3	1222	1262	LTR
Bradi3g40855.3	1828	1868	LTR
Bradi3g40855.3	1461	1501	MBS
Bradi3g40855.3	1366	1406	P-box
Bradi3g40855.3	1142	1182	RY-element
Bradi3g40855.3	407	447	TCA-element
Bradi3g40855.3	848	888	TCA-element
Bradi3g40855.3	1854	1894	TCA-element
Bradi3g40855.3	557	597	TC-rich repeats
Bradi3g40855.3	1485	1525	TC-rich repeats
Bradi3g40855.3	1683	1723	TC-rich repeats
Bradi3g40855.3	136	176	TGACG-motif
Bradi3g40855.3	572	612	TGACG-motif
Bradi3g40855.3	637	677	TGACG-motif
Bradi3g40855.3	883	923	TGACG-motif
Bradi4g05700.1	369	409	ABRE
Bradi4g05700.1	718	758	ABRE
Bradi4g05700.1	726	766	ABRE
Bradi4g05700.1	1070	1110	ABRE
Bradi4g05700.1	718	758	G-box
Bradi4g05700.1	971	1011	G-box
Bradi4g05700.1	1006	1046	G-box
Bradi4g05700.1	1070	1110	G-box
Bradi4g05700.1	1387	1427	G-box
Bradi4g05700.1	1083	1123	TCA-element
Bradi4g05700.1	348	388	TGACG-motif
Bradi4g05700.1	1072	1112	TGACG-motif
Bradi4g05700.1	1355	1395	TGACG-motif
Bradi4g05700.1	1370	1410	TGACG-motif
Bradi4g05700.1	1443	1483	TGACG-motif
Bradi4g05700.1	1458	1498	TGACG-motif
Bradi4g05700.1	1613	1653	TGACG-motif
Bradi4g13987.1	286	326	ABRE
Bradi4g13987.1	831	871	ABRE
Bradi4g13987.1	111	151	G-box
Bradi4g13987.1	143	183	G-box
Bradi4g13987.1	831	871	G-box
Bradi4g13987.1	1242	1282	G-box
Bradi4g13987.1	1905	1945	LTR
Bradi4g13987.1	570	610	TGACG-motif
Bradi4g13987.1	720	760	TGACG-motif
Bradi4g13987.1	833	873	TGACG-motif
Bradi4g13987.1	283	323	TGA-element
Bradi4g13987.1	635	675	TGA-element
Bradi4g22548.1	903	943	ABRE
Bradi4g22548.1	798	838	G-box
Bradi4g22548.1	902	942	G-box
Bradi4g22548.1	600	640	LTR
Bradi4g22548.1	955	995	LTR
Bradi4g22548.1	1048	1088	P-box
Bradi4g22548.1	606	646	TATC-box
Bradi4g22548.1	1095	1135	TC-rich repeats
Bradi4g22548.1	843	883	TGACG-motif
Bradi4g22548.1	1699	1739	TGACG-motif
Bradi4g22548.1	875	915	TGA-element
Bradi4g26056.1	1307	1347	P-box
Bradi4g26056.1	492	532	TCA-element
Bradi4g26056.1	1572	1612	TCA-element
Bradi4g26070.1	263	303	ABRE
Bradi4g26070.1	299	339	ABRE
Bradi4g26070.1	680	720	ABRE
Bradi4g26070.1	731	771	ABRE
Bradi4g26070.1	772	812	ABRE
Bradi4g26070.1	584	624	AuxRR-core
Bradi4g26070.1	260	300	G-box
Bradi4g26070.1	263	303	G-box
Bradi4g26070.1	299	339	G-box
Bradi4g26070.1	645	685	G-box
Bradi4g26070.1	680	720	G-box
Bradi4g26070.1	771	811	G-box
Bradi4g26070.1	1672	1712	LTR
Bradi4g26070.1	1311	1351	RY-element
Bradi4g26070.1	173	213	TGACG-motif
Bradi4g26070.1	565	605	TGACG-motif
Bradi4g26070.1	685	725	TGACG-motif
Bradi4g26070.1	697	737	TGACG-motif
Bradi4g26070.1	770	810	TGACG-motif
Bradi4g26070.1	1743	1783	TGACG-motif
Bradi4g26070.1	1899	1939	TGA-element
Bradi4g26112.1	867	907	ABRE
Bradi4g26112.1	1151	1191	ABRE
Bradi4g26112.1	642	682	GARE-motif
Bradi4g26112.1	445	485	G-Box
Bradi4g26112.1	866	906	G-Box
Bradi4g26112.1	1151	1191	G-Box
Bradi4g26112.1	1127	1167	LTR
Bradi4g26112.1	890	930	MBS
Bradi4g26112.1	1347	1387	RY-element
Bradi4g26112.1	925	965	TGACG-motif
Bradi4g26112.1	1847	1887	TGACG-motif
Bradi4g39910.1	1338	1378	ABRE
Bradi4g39910.1	1762	1802	ABRE
Bradi4g39910.1	277	317	LTR
Bradi4g39910.1	1097	1137	LTR
Bradi4g39910.1	1599	1639	LTR
Bradi4g39910.1	10	50	TGACG-motif
Bradi4g39910.1	292	332	TGACG-motif
Bradi4g39910.1	876	916	TGACG-motif
Bradi4g39910.1	989	1029	TGACG-motif
Bradi4g39910.1	1138	1178	TGACG-motif
Bradi4g39920.1	961	1001	I-box
Bradi4g39920.1	1678	1718	LTR
Bradi4g39920.1	1590	1630	MBS
Bradi4g39920.1	1728	1768	MBS
Bradi4g39920.1	78	118	P-box
Bradi4g39920.1	409	449	TCA-element
Bradi4g39920.1	776	816	TC-rich repeats
LOC_Os01g24710.3	165	205	ABRE
LOC_Os01g24710.3	346	386	ABRE
LOC_Os01g24710.3	516	556	ABRE
LOC_Os01g24710.3	1038	1078	ABRE
LOC_Os01g24710.3	1059	1099	ABRE
LOC_Os01g24710.3	125	165	CAT-box
LOC_Os01g24710.3	798	838	CGTCA-motif
LOC_Os01g24710.3	1196	1236	CGTCA-motif
LOC_Os01g24710.3	1860	1900	CGTCA-motif
LOC_Os01g24710.3	686	726	GARE-motif
LOC_Os01g24710.3	165	205	G-Box
LOC_Os01g24710.3	345	385	G-box
LOC_Os01g24710.3	516	556	G-box
LOC_Os01g24710.3	1056	1096	G-box
LOC_Os01g24710.3	1058	1098	G-box
LOC_Os01g24710.3	991	1031	I-box
LOC_Os01g24710.3	543	583	LTR
LOC_Os01g24710.3	1770	1810	LTR
LOC_Os01g24710.3	1298	1338	MBS
LOC_Os01g24710.3	1559	1599	MBS
LOC_Os01g24710.3	776	816	MBSI
LOC_Os01g24710.3	1270	1310	RY-element
LOC_Os01g24710.3	1256	1296	TCA-element
LOC_Os01g24710.3	798	838	TGACG-motif
LOC_Os01g24710.3	1196	1236	TGACG-motif
LOC_Os01g24710.3	1860	1900	TGACG-motif
LOC_Os01g24710.3	425	465	TGA-element
LOC_Os01g24710.3	715	755	TGA-element
LOC_Os01g24710.3	1088	1128	W box
LOC_Os01g25160.1	746	786	ABRE
LOC_Os01g25160.1	749	789	ABRE
LOC_Os01g25160.1	750	790	ABRE
LOC_Os01g25160.1	293	333	CGTCA-motif
LOC_Os01g25160.1	445	485	CGTCA-motif
LOC_Os01g25160.1	749	789	G-box
LOC_Os01g25160.1	1334	1374	LTR
LOC_Os01g25160.1	1276	1316	MBS
LOC_Os01g25160.1	1415	1455	TC-rich repeats
LOC_Os01g25160.1	293	333	TGACG-motif
LOC_Os01g25160.1	445	485	TGACG-motif
LOC_Os01g25160.1	306	346	TGA-element
LOC_Os01g25160.1	1603	1643	TGA-element
LOC_Os01g25160.1	63	103	W box
LOC_Os01g25160.1	942	982	W box
LOC_Os01g25280.1	1272	1312	CAT-box
LOC_Os01g25280.1	1372	1412	CAT-box
LOC_Os01g25280.1	1153	1193	CGTCA-motif
LOC_Os01g25280.1	1261	1301	CGTCA-motif
LOC_Os01g25280.1	689	729	G-box
LOC_Os01g25280.1	947	987	I-box
LOC_Os01g25280.1	234	274	MBS
LOC_Os01g25280.1	1072	1112	MBS
LOC_Os01g25280.1	1921	1961	MBS
LOC_Os01g25280.1	1722	1762	P-box
LOC_Os01g25280.1	968	1008	TCA-element
LOC_Os01g25280.1	598	638	TC-rich repeats
LOC_Os01g25280.1	1153	1193	TGACG-motif
LOC_Os01g25280.1	1261	1301	TGACG-motif
LOC_Os01g25280.1	1446	1486	W box
LOC_Os01g51050.1	181	221	ABRE
LOC_Os01g51050.1	104	144	CGTCA-motif
LOC_Os01g51050.1	388	428	CGTCA-motif
LOC_Os01g51050.1	1362	1402	CGTCA-motif
LOC_Os01g51050.1	795	835	GARE-motif
LOC_Os01g51050.1	1324	1364	GARE-motif
LOC_Os01g51050.1	180	220	G-box
LOC_Os01g51050.1	1088	1128	RY-element
LOC_Os01g51050.1	1581	1621	TCA-element
LOC_Os01g51050.1	80	120	TC-rich repeats
LOC_Os01g51050.1	1650	1690	TC-rich repeats
LOC_Os01g51050.1	104	144	TGACG-motif
LOC_Os01g51050.1	388	428	TGACG-motif
LOC_Os01g51050.1	1362	1402	TGACG-motif
LOC_Os01g51050.1	144	184	W box
LOC_Os01g51050.1	1573	1613	W box
LOC_Os02g19890.1	470	510	ABRE
LOC_Os02g19890.1	1253	1293	ABRE
LOC_Os02g19890.1	1255	1295	ABRE
LOC_Os02g19890.1	1256	1296	ABRE
LOC_Os02g19890.1	1448	1488	ABRE
LOC_Os02g19890.1	528	568	CGTCA-motif
LOC_Os02g19890.1	579	619	G-box
LOC_Os02g19890.1	1252	1292	G-box
LOC_Os02g19890.1	1253	1293	G-box
LOC_Os02g19890.1	1255	1295	G-box
LOC_Os02g19890.1	1446	1486	G-box
LOC_Os02g19890.1	1447	1487	G-box
LOC_Os02g19890.1	469	509	G-Box
LOC_Os02g19890.1	1255	1295	G-Box
LOC_Os02g19890.1	1401	1441	I-box
LOC_Os02g19890.1	1402	1442	I-box
LOC_Os02g19890.1	512	552	TCA-element
LOC_Os02g19890.1	1905	1945	TCA-element
LOC_Os02g19890.1	1367	1407	TC-rich repeats
LOC_Os02g19890.1	528	568	TGACG-motif
LOC_Os02g19890.1	86	126	W box
LOC_Os02g19890.1	218	258	W box
LOC_Os02g19890.1	675	715	W box
LOC_Os03g28160.2	466	506	ABRE
LOC_Os03g28160.2	846	886	ABRE
LOC_Os03g28160.2	1022	1062	ABRE
LOC_Os03g28160.2	1358	1398	ABRE
LOC_Os03g28160.2	1359	1399	ABRE
LOC_Os03g28160.2	1657	1697	ABRE
LOC_Os03g28160.2	1706	1746	ABRE
LOC_Os03g28160.2	469	509	CGTCA-motif
LOC_Os03g28160.2	496	536	CGTCA-motif
LOC_Os03g28160.2	1689	1729	CGTCA-motif
LOC_Os03g28160.2	1820	1860	CGTCA-motif
LOC_Os03g28160.2	1358	1398	G-Box
LOC_Os03g28160.2	1705	1745	G-Box
LOC_Os03g28160.2	465	505	G-box
LOC_Os03g28160.2	845	885	G-box
LOC_Os03g28160.2	1021	1061	G-box
LOC_Os03g28160.2	1356	1396	G-box
LOC_Os03g28160.2	1358	1398	G-box
LOC_Os03g28160.2	1656	1696	G-box
LOC_Os03g28160.2	135	175	MBS
LOC_Os03g28160.2	502	542	TCA-element
LOC_Os03g28160.2	570	610	TCA-element
LOC_Os03g28160.2	588	628	TCA-element
LOC_Os03g28160.2	1635	1675	TC-rich repeats
LOC_Os03g28160.2	469	509	TGACG-motif
LOC_Os03g28160.2	496	536	TGACG-motif
LOC_Os03g28160.2	1689	1729	TGACG-motif
LOC_Os03g28160.2	1820	1860	TGACG-motif
LOC_Os03g28160.2	923	963	W box
LOC_Os03g28160.2	1146	1186	W box
LOC_Os04g03320.1	1718	1758	ABRE
LOC_Os04g03320.1	109	149	CGTCA-motif
LOC_Os04g03320.1	417	457	CGTCA-motif
LOC_Os04g03320.1	467	507	CGTCA-motif
LOC_Os04g03320.1	648	688	CGTCA-motif
LOC_Os04g03320.1	1341	1381	CGTCA-motif
LOC_Os04g03320.1	1494	1534	CGTCA-motif
LOC_Os04g03320.1	1717	1757	G-box
LOC_Os04g03320.1	1725	1765	G-box
LOC_Os04g03320.1	1767	1807	G-box
LOC_Os04g03320.1	109	149	TGACG-motif
LOC_Os04g03320.1	417	457	TGACG-motif
LOC_Os04g03320.1	467	507	TGACG-motif
LOC_Os04g03320.1	648	688	TGACG-motif
LOC_Os04g03320.1	1341	1381	TGACG-motif
LOC_Os04g03320.1	1494	1534	TGACG-motif
LOC_Os04g03320.1	1792	1832	TGA-element
LOC_Os04g03360.1	745	785	ABRE
LOC_Os04g03360.1	1147	1187	ABRE
LOC_Os04g03360.1	749	789	CAT-box
LOC_Os04g03360.1	1963	2003	CAT-box
LOC_Os04g03360.1	391	431	CGTCA-motif
LOC_Os04g03360.1	1572	1612	CGTCA-motif
LOC_Os04g03360.1	1862	1902	CGTCA-motif
LOC_Os04g03360.1	1146	1186	G-Box
LOC_Os04g03360.1	742	782	G-box
LOC_Os04g03360.1	1718	1758	G-box
LOC_Os04g03360.1	1821	1861	G-box
LOC_Os04g03360.1	948	988	GCN4_motif
LOC_Os04g03360.1	956	996	GCN4_motif
LOC_Os04g03360.1	987	1027	LTR
LOC_Os04g03360.1	1063	1103	MBSI
LOC_Os04g03360.1	672	712	P-box
LOC_Os04g03360.1	391	431	TGACG-motif
LOC_Os04g03360.1	1572	1612	TGACG-motif
LOC_Os04g03360.1	1862	1902	TGACG-motif
LOC_Os04g03360.1	293	333	W box
LOC_Os04g03360.1	968	1008	W box
LOC_Os04g12390.1	240	280	ABRE
LOC_Os04g12390.1	638	678	ABRE
LOC_Os04g12390.1	658	698	ABRE
LOC_Os04g12390.1	709	749	ABRE
LOC_Os04g12390.1	757	797	ABRE
LOC_Os04g12390.1	787	827	ABRE
LOC_Os04g12390.1	806	846	ABRE
LOC_Os04g12390.1	849	889	ABRE
LOC_Os04g12390.1	879	919	ABRE
LOC_Os04g12390.1	899	939	ABRE
LOC_Os04g12390.1	993	1033	ABRE
LOC_Os04g12390.1	1018	1058	ABRE
LOC_Os04g12390.1	1048	1088	ABRE
LOC_Os04g12390.1	1066	1106	ABRE
LOC_Os04g12390.1	1100	1140	ABRE
LOC_Os04g12390.1	1222	1262	ABRE
LOC_Os04g12390.1	1869	1909	ABRE
LOC_Os04g12390.1	995	1035	CGTCA-motif
LOC_Os04g12390.1	1241	1281	CGTCA-motif
LOC_Os04g12390.1	1292	1332	CGTCA-motif
LOC_Os04g12390.1	1824	1864	CGTCA-motif
LOC_Os04g12390.1	993	1033	G-box
LOC_Os04g12390.1	1221	1261	G-box
LOC_Os04g12390.1	1869	1909	G-box
LOC_Os04g12390.1	1017	1057	G-Box
LOC_Os04g12390.1	1047	1087	G-Box
LOC_Os04g12390.1	1065	1105	G-Box
LOC_Os04g12390.1	1099	1139	G-Box
LOC_Os04g12390.1	995	1035	TGACG-motif
LOC_Os04g12390.1	1241	1281	TGACG-motif
LOC_Os04g12390.1	1292	1332	TGACG-motif
LOC_Os04g12390.1	1824	1864	TGACG-motif
LOC_Os04g26320.1	420	460	ABRE
LOC_Os04g26320.1	536	576	ABRE
LOC_Os04g26320.1	1062	1102	ABRE
LOC_Os04g26320.1	1125	1165	ABRE
LOC_Os04g26320.1	1954	1994	ABRE
LOC_Os04g26320.1	1955	1995	ABRE
LOC_Os04g26320.1	1257	1297	CGTCA-motif
LOC_Os04g26320.1	1420	1460	CGTCA-motif
LOC_Os04g26320.1	1572	1612	CGTCA-motif
LOC_Os04g26320.1	419	459	G-box
LOC_Os04g26320.1	1062	1102	G-box
LOC_Os04g26320.1	1125	1165	G-box
LOC_Os04g26320.1	1828	1868	G-box
LOC_Os04g26320.1	1954	1994	G-box
LOC_Os04g26320.1	536	576	G-Box
LOC_Os04g26320.1	1954	1994	G-Box
LOC_Os04g26320.1	1706	1746	LTR
LOC_Os04g26320.1	1891	1931	P-box
LOC_Os04g26320.1	1257	1297	TGACG-motif
LOC_Os04g26320.1	1420	1460	TGACG-motif
LOC_Os04g26320.1	1572	1612	TGACG-motif
LOC_Os04g26320.1	1430	1470	TGA-element
LOC_Os05g05170.1	1729	1769	ABRE
LOC_Os05g05170.1	1914	1954	ABRE
LOC_Os05g05170.1	1055	1095	CGTCA-motif
LOC_Os05g05170.1	1728	1768	G-Box
LOC_Os05g05170.1	1913	1953	G-box
LOC_Os05g05170.1	1965	2005	G-box
LOC_Os05g05170.1	379	419	RY-element
LOC_Os05g05170.1	955	995	RY-element
LOC_Os05g05170.1	1216	1256	TC-rich repeats
LOC_Os05g05170.1	1055	1095	TGACG-motif
LOC_Os05g05170.1	1454	1494	TGA-element
LOC_Os05g05170.1	68	108	W box
LOC_Os05g43240.1	1418	1458	CGTCA-motif
LOC_Os05g43240.1	148	188	I-box
LOC_Os05g43240.1	150	190	I-box
LOC_Os05g43240.1	120	160	MBS
LOC_Os05g43240.1	504	544	MBS
LOC_Os05g43240.1	949	989	P-box
LOC_Os05g43240.1	56	96	P-box
LOC_Os05g43240.1	657	697	TC-rich repeats
LOC_Os05g43240.1	1418	1458	TGACG-motif
LOC_Os06g07250.1	36	76	ABRE
LOC_Os06g07250.1	682	722	ABRE
LOC_Os06g07250.1	1107	1147	ABRE
LOC_Os06g07250.1	38	78	CGTCA-motif
LOC_Os06g07250.1	617	657	CGTCA-motif
LOC_Os06g07250.1	36	76	G-box
LOC_Os06g07250.1	681	721	G-box
LOC_Os06g07250.1	1106	1146	G-box
LOC_Os06g07250.1	1226	1266	G-box
LOC_Os06g07250.1	1932	1972	P-box
LOC_Os06g07250.1	1060	1100	RY-element
LOC_Os06g07250.1	310	350	TC-rich repeats
LOC_Os06g07250.1	38	78	TGACG-motif
LOC_Os06g07250.1	617	657	TGACG-motif
LOC_Os06g07250.1	563	603	W box
LOC_Os06g07250.1	735	775	W box
LOC_Os06g07300.1	621	661	ABRE
LOC_Os06g07300.1	1071	1111	ABRE
LOC_Os06g07300.1	1089	1129	ABRE
LOC_Os06g07300.1	1513	1553	ABRE
LOC_Os06g07300.1	1524	1564	ABRE
LOC_Os06g07300.1	1552	1592	ABRE
LOC_Os06g07300.1	1553	1593	ABRE
LOC_Os06g07300.1	1564	1604	ABRE
LOC_Os06g07300.1	1575	1615	ABRE
LOC_Os06g07300.1	64	104	CAT-box
LOC_Os06g07300.1	1511	1551	CGTCA-motif
LOC_Os06g07300.1	1562	1602	CGTCA-motif
LOC_Os06g07300.1	1925	1965	CGTCA-motif
LOC_Os06g07300.1	1550	1590	G-Box
LOC_Os06g07300.1	1552	1592	G-Box
LOC_Os06g07300.1	1071	1111	G-box
LOC_Os06g07300.1	1088	1128	G-box
LOC_Os06g07300.1	1512	1552	G-box
LOC_Os06g07300.1	1523	1563	G-box
LOC_Os06g07300.1	1548	1588	G-box
LOC_Os06g07300.1	1550	1590	G-box
LOC_Os06g07300.1	1552	1592	G-box
LOC_Os06g07300.1	1563	1603	G-box
LOC_Os06g07300.1	1573	1613	G-box
LOC_Os06g07300.1	1574	1614	G-box
LOC_Os06g07300.1	707	747	I-box
LOC_Os06g07300.1	1078	1118	I-box
LOC_Os06g07300.1	1644	1684	TCA-element
LOC_Os06g07300.1	1679	1719	TCA-element
LOC_Os06g07300.1	1511	1551	TGACG-motif
LOC_Os06g07300.1	1562	1602	TGACG-motif
LOC_Os06g07300.1	1925	1965	TGACG-motif
LOC_Os06g07300.1	724	764	W box
LOC_Os06g07300.1	1169	1209	W box
LOC_Os06g07300.1	1282	1322	W box
LOC_Os06g12180.1	821	861	ABRE
LOC_Os06g12180.1	870	910	ABRE
LOC_Os06g12180.1	1348	1388	ABRE
LOC_Os06g12180.1	1380	1420	ABRE
LOC_Os06g12180.1	102	142	CGTCA-motif
LOC_Os06g12180.1	-10	30	GARE-motif
LOC_Os06g12180.1	820	860	G-box
LOC_Os06g12180.1	1387	1427	G-box
LOC_Os06g12180.1	869	909	G-Box
LOC_Os06g12180.1	1348	1388	G-Box
LOC_Os06g12180.1	1380	1420	G-Box
LOC_Os06g12180.1	1333	1373	RY-element
LOC_Os06g12180.1	1527	1567	RY-element
LOC_Os06g12180.1	102	142	TGACG-motif
LOC_Os06g12180.1	580	620	W box
LOC_Os10g04270.1	20	60	ABRE
LOC_Os10g04270.1	1298	1338	ABRE
LOC_Os10g04270.1	1473	1513	ABRE
LOC_Os10g04270.1	1632	1672	ABRE
LOC_Os10g04270.1	1489	1529	CGTCA-motif
LOC_Os10g04270.1	18	58	G-box
LOC_Os10g04270.1	19	59	G-box
LOC_Os10g04270.1	1297	1337	G-box
LOC_Os10g04270.1	1473	1513	G-box
LOC_Os10g04270.1	1632	1672	G-box
LOC_Os10g04270.1	1352	1392	LTR
LOC_Os10g04270.1	1783	1823	MBS
LOC_Os10g04270.1	259	299	TCA-element
LOC_Os10g04270.1	625	665	TCA-element
LOC_Os10g04270.1	702	742	TCA-element
LOC_Os10g04270.1	1489	1529	TGACG-motif
LOC_Os11g06570.1	155	195	ABRE
LOC_Os11g06570.1	1587	1627	ABRE
LOC_Os11g06570.1	1956	1996	CAT-box
LOC_Os11g06570.1	362	402	CGTCA-motif
LOC_Os11g06570.1	387	427	CGTCA-motif
LOC_Os11g06570.1	1257	1297	CGTCA-motif
LOC_Os11g06570.1	890	930	GARE-motif
LOC_Os11g06570.1	1450	1490	MBS
LOC_Os11g06570.1	842	882	MBS
LOC_Os11g06570.1	1534	1574	MBS
LOC_Os11g06570.1	196	236	P-box
LOC_Os11g06570.1	1771	1811	TC-rich repeats
LOC_Os11g06570.1	362	402	TGACG-motif
LOC_Os11g06570.1	387	427	TGACG-motif
LOC_Os11g06570.1	1165	1205	TGACG-motif
LOC_Os11g06570.1	1619	1659	TGACG-motif
LOC_Os11g32170.1	1956	1996	CAT-box
LOC_Os11g32170.1	362	402	CGTCA-motif
LOC_Os11g32170.1	387	427	CGTCA-motif
LOC_Os11g32170.1	1165	1205	CGTCA-motif
LOC_Os11g32170.1	1619	1659	CGTCA-motif
LOC_Os11g32170.1	1450	1490	MBS
LOC_Os11g32170.1	196	236	P-box
LOC_Os11g32170.1	1771	1811	TC-rich repeats
LOC_Os11g32170.1	362	402	TGACG-motif
LOC_Os11g32170.1	387	427	TGACG-motif
LOC_Os11g32170.1	1165	1205	TGACG-motif
LOC_Os11g32170.1	1619	1659	TGACG-motif
LOC_Os11g32170.1	1157	1197	TGA-element
LOC_Os11g32170.1	732	772	W box
LOC_Os11g32210.1	155	195	ABRE
LOC_Os11g32210.1	1587	1627	ABRE
LOC_Os11g32210.1	1257	1297	CGTCA-motif
LOC_Os11g32210.1	890	930	GARE-motif
LOC_Os11g32210.1	1587	1627	G-box
LOC_Os11g32210.1	1449	1489	I-box
LOC_Os11g32210.1	570	610	MBS
LOC_Os11g32210.1	842	882	MBS
LOC_Os11g32210.1	1534	1574	MBS
LOC_Os11g32210.1	718	758	P-box
LOC_Os11g32210.1	188	228	TCA-element
LOC_Os11g32210.1	406	446	TCA-element
LOC_Os11g32210.1	1257	1297	TGACG-motif
LOC_Os11g32210.1	714	754	W box
LOC_Os11g39420.1	233	273	ABRE
LOC_Os11g39420.1	740	780	ABRE
LOC_Os11g39420.1	1690	1730	ABRE
LOC_Os11g39420.1	1712	1752	ABRE
LOC_Os11g39420.1	1815	1855	AuxRR-core
LOC_Os11g39420.1	1489	1529	CAT-box
LOC_Os11g39420.1	1286	1326	CGTCA-motif
LOC_Os11g39420.1	232	272	G-box
LOC_Os11g39420.1	739	779	G-box
LOC_Os11g39420.1	1709	1749	G-box
LOC_Os11g39420.1	1712	1752	G-box
LOC_Os11g39420.1	1690	1730	G-Box
LOC_Os11g39420.1	556	596	I-box
LOC_Os11g39420.1	1599	1639	LTR
LOC_Os11g39420.1	1697	1737	LTR
LOC_Os11g39420.1	32	72	MBS
LOC_Os11g39420.1	1819	1859	RY-element
LOC_Os11g39420.1	1736	1776	TCA-element
LOC_Os11g39420.1	156	196	TC-rich repeats
LOC_Os11g39420.1	209	249	TC-rich repeats
LOC_Os11g39420.1	1286	1326	TGACG-motif
LOC_Os11g39420.1	1586	1626	TGA-element
LOC_Os11g39420.1	644	684	W box
LOC_Os11g39480.1	1551	1591	ABRE
LOC_Os11g39480.1	537	577	AuxRR-core
LOC_Os11g39480.1	601	641	AuxRR-core
LOC_Os11g39480.1	227	267	CAT-box
LOC_Os11g39480.1	1414	1454	CAT-box
LOC_Os11g39480.1	253	293	CGTCA-motif
LOC_Os11g39480.1	635	675	CGTCA-motif
LOC_Os11g39480.1	992	1032	CGTCA-motif
LOC_Os11g39480.1	1553	1593	CGTCA-motif
LOC_Os11g39480.1	1071	1111	GARE-motif
LOC_Os11g39480.1	1551	1591	G-box
LOC_Os11g39480.1	918	958	I-box
LOC_Os11g39480.1	1211	1251	LTR
LOC_Os11g39480.1	1625	1665	LTR
LOC_Os11g39480.1	1740	1780	LTR
LOC_Os11g39480.1	1139	1179	MBS
LOC_Os11g39480.1	1290	1330	MBS
LOC_Os11g39480.1	606	646	P-box
LOC_Os11g39480.1	1150	1190	P-box
LOC_Os11g39480.1	499	539	TCA-element
LOC_Os11g39480.1	253	293	TGACG-motif
LOC_Os11g39480.1	635	675	TGACG-motif
LOC_Os11g39480.1	992	1032	TGACG-motif
LOC_Os11g39480.1	1553	1593	TGACG-motif
LOC_Os11g39480.1	612	652	W box
LOC_Os11g39480.1	1773	1813	W box
LOC_Os11g39490.1	472	512	ABRE
LOC_Os11g39490.1	566	606	ABRE
LOC_Os11g39490.1	568	608	ABRE
LOC_Os11g39490.1	569	609	ABRE
LOC_Os11g39490.1	287	327	CGTCA-motif
LOC_Os11g39490.1	533	573	CGTCA-motif
LOC_Os11g39490.1	572	612	CGTCA-motif
LOC_Os11g39490.1	834	874	CGTCA-motif
LOC_Os11g39490.1	890	930	CGTCA-motif
LOC_Os11g39490.1	1278	1318	CGTCA-motif
LOC_Os11g39490.1	1901	1941	CGTCA-motif
LOC_Os11g39490.1	568	608	G-Box
LOC_Os11g39490.1	472	512	G-box
LOC_Os11g39490.1	568	608	G-box
LOC_Os11g39490.1	427	467	I-box
LOC_Os11g39490.1	287	327	TGACG-motif
LOC_Os11g39490.1	533	573	TGACG-motif
LOC_Os11g39490.1	572	612	TGACG-motif
LOC_Os11g39490.1	834	874	TGACG-motif
LOC_Os11g39490.1	890	930	TGACG-motif
LOC_Os11g39490.1	1278	1318	TGACG-motif
LOC_Os11g39490.1	1901	1941	TGACG-motif
LOC_Os11g39530.1	681	721	ABRE
LOC_Os11g39530.1	682	722	ABRE
LOC_Os11g39530.1	1258	1298	CAT-box
LOC_Os11g39530.1	569	609	GARE-motif
LOC_Os11g39530.1	681	721	G-Box
LOC_Os11g39530.1	681	721	G-box
LOC_Os11g39530.1	1397	1437	G-box
LOC_Os11g39530.1	486	526	LTR
LOC_Os11g39530.1	1373	1413	LTR
LOC_Os11g39530.1	1430	1470	LTR
LOC_Os11g39530.1	1596	1636	LTR
LOC_Os11g39530.1	1545	1585	MBS
LOC_Os11g39530.1	1785	1825	MBS
LOC_Os11g39530.1	959	999	W box
LOC_Os12g05020.1	10	50	ABRE
LOC_Os12g05020.1	455	495	ABRE
LOC_Os12g05020.1	457	497	ABRE
LOC_Os12g05020.1	806	846	CGTCA-motif
LOC_Os12g05020.1	457	497	G-Box
LOC_Os12g05020.1	10	50	G-box
LOC_Os12g05020.1	1047	1087	LTR
LOC_Os12g05020.1	1302	1342	LTR
LOC_Os12g05020.1	150	190	TCA-element
LOC_Os12g05020.1	1836	1876	TCA-element
LOC_Os12g05020.1	806	846	TGACG-motif
LOC_Os12g05020.1	104	144	TGA-element
LOC_Os12g09700.1	621	661	ABRE
LOC_Os12g09700.1	623	663	CGTCA-motif
LOC_Os12g09700.1	32	72	G-box
LOC_Os12g09700.1	621	661	G-box
LOC_Os12g09700.1	565	605	I-box
LOC_Os12g09700.1	1424	1464	I-box
LOC_Os12g09700.1	763	803	TC-rich repeats
LOC_Os12g09700.1	623	663	TGACG-motif
LOC_Os12g09700.1	577	617	TGA-element
LOC_Os12g09700.1	1054	1094	TGA-element
LOC_Os12g09700.1	557	597	W box
LOC_Os12g09700.1	1537	1577	W box
LOC_Os12g12720.1	1396	1436	ABRE
LOC_Os12g12720.1	336	376	CGTCA-motif
LOC_Os12g12720.1	1395	1435	G-box
LOC_Os12g12720.1	1817	1857	G-box
LOC_Os12g12720.1	366	406	RY-element
LOC_Os12g12720.1	448	488	RY-element
LOC_Os12g12720.1	336	376	TGACG-motif
LOC_Os12g12720.1	1458	1498	TGA-element
LOC_Os12g12720.1	1759	1799	W box
LOC_Os12g14440.1	1604	1644	ABRE
LOC_Os12g14440.1	1605	1645	ABRE
LOC_Os12g14440.1	1624	1664	ABRE
LOC_Os12g14440.1	1625	1665	ABRE
LOC_Os12g14440.1	1685	1725	ABRE
LOC_Os12g14440.1	1697	1737	ABRE
LOC_Os12g14440.1	1051	1091	CAT-box
LOC_Os12g14440.1	69	109	CGTCA-motif
LOC_Os12g14440.1	736	776	CGTCA-motif
LOC_Os12g14440.1	35	75	GARE-motif
LOC_Os12g14440.1	1604	1644	G-Box
LOC_Os12g14440.1	1624	1664	G-Box
LOC_Os12g14440.1	1697	1737	G-Box
LOC_Os12g14440.1	1285	1325	G-box
LOC_Os12g14440.1	1525	1565	G-box
LOC_Os12g14440.1	1604	1644	G-box
LOC_Os12g14440.1	1624	1664	G-box
LOC_Os12g14440.1	705	745	GCN4_motif
LOC_Os12g14440.1	225	265	I-box
LOC_Os12g14440.1	357	397	I-box
LOC_Os12g14440.1	1715	1755	RY-element
LOC_Os12g14440.1	1719	1759	RY-element
LOC_Os12g14440.1	1887	1927	RY-element
LOC_Os12g14440.1	69	109	TGACG-motif
LOC_Os12g14440.1	736	776	TGACG-motif
LOC_Os12g14440.1	964	1004	TGA-element
LOC_Os12g14440.1	219	259	W box
Seita.2G115500.1	718	758	ABRE
Seita.2G115500.1	1940	1980	CAT-box
Seita.2G115500.1	281	321	CGTCA-motif
Seita.2G115500.1	718	758	G-box
Seita.2G115500.1	118	158	LTR
Seita.2G115500.1	349	389	LTR
Seita.2G115500.1	578	618	LTR
Seita.2G115500.1	384	424	RY-element
Seita.2G115500.1	281	321	TGACG-motif
Seita.3G058400.1	1094	1134	ABRE
Seita.3G058400.1	1286	1326	ABRE
Seita.3G058400.1	1445	1485	ABRE
Seita.3G058400.1	1886	1926	ABRE
Seita.3G058400.1	1276	1316	CGTCA-motif
Seita.3G058400.1	677	717	circadian
Seita.3G058400.1	735	775	GARE-motif
Seita.3G058400.1	1093	1133	G-box
Seita.3G058400.1	1286	1326	G-Box
Seita.3G058400.1	1444	1484	G-Box
Seita.3G058400.1	1886	1926	G-Box
Seita.3G058400.1	360	400	I-box
Seita.3G058400.1	362	402	I-box
Seita.3G058400.1	420	460	I-box
Seita.3G058400.1	1307	1347	P-box
Seita.3G058400.1	1276	1316	TGACG-motif
Seita.3G087300.1	1297	1337	ABRE
Seita.3G087300.1	515	555	CGTCA-motif
Seita.3G087300.1	1148	1188	CGTCA-motif
Seita.3G087300.1	1535	1575	CGTCA-motif
Seita.3G087300.1	1297	1337	G-box
Seita.3G087300.1	508	548	MBS
Seita.3G087300.1	1055	1095	TATC-box
Seita.3G087300.1	1845	1885	TCA-element
Seita.3G087300.1	515	555	TGACG-motif
Seita.3G087300.1	1148	1188	TGACG-motif
Seita.3G087300.1	1535	1575	TGACG-motif
Seita.3G087300.1	1129	1169	TGA-element
Seita.3G087300.1	1572	1612	TGA-element
Seita.3G087400.1	1354	1394	ABRE
Seita.3G087400.1	515	555	CGTCA-motif
Seita.3G087400.1	1116	1156	CGTCA-motif
Seita.3G087400.1	1503	1543	CGTCA-motif
Seita.3G087400.1	1353	1393	G-box
Seita.3G087400.1	508	548	MBS
Seita.3G087400.1	1594	1634	TATC-box
Seita.3G087400.1	801	841	TCA-element
Seita.3G087400.1	515	555	TGACG-motif
Seita.3G087400.1	1116	1156	TGACG-motif
Seita.3G087400.1	1503	1543	TGACG-motif
Seita.3G087400.1	1078	1118	TGA-element
Seita.3G087400.1	1521	1561	TGA-element
Seita.3G095200.1	1769	1809	CAT-box
Seita.3G095200.1	1843	1883	CAT-box
Seita.3G095200.1	369	409	CGTCA-motif
Seita.3G095200.1	625	665	CGTCA-motif
Seita.3G095200.1	696	736	CGTCA-motif
Seita.3G095200.1	870	910	CGTCA-motif
Seita.3G095200.1	1013	1053	CGTCA-motif
Seita.3G095200.1	699	739	MBS
Seita.3G095200.1	1480	1520	MBS
Seita.3G095200.1	1565	1605	P-box
Seita.3G095200.1	286	326	TC-rich repeats
Seita.3G095200.1	369	409	TGACG-motif
Seita.3G095200.1	625	665	TGACG-motif
Seita.3G095200.1	696	736	TGACG-motif
Seita.3G095200.1	870	910	TGACG-motif
Seita.3G095200.1	1013	1053	TGACG-motif
Seita.3G095200.1	491	531	TGA-element
Seita.3G095300.1	1250	1290	ABRE
Seita.3G095300.1	1325	1365	ABRE
Seita.3G095300.1	1629	1669	ABRE
Seita.3G095300.1	1835	1875	ABRE
Seita.3G095300.1	1836	1876	ABRE
Seita.3G095300.1	301	341	CGTCA-motif
Seita.3G095300.1	1629	1669	G-Box
Seita.3G095300.1	1835	1875	G-Box
Seita.3G095300.1	771	811	G-box
Seita.3G095300.1	1250	1290	G-box
Seita.3G095300.1	1324	1364	G-box
Seita.3G095300.1	1835	1875	G-box
Seita.3G095300.1	1288	1328	MBS
Seita.3G095300.1	1061	1101	P-box
Seita.3G095300.1	1364	1404	RY-element
Seita.3G095300.1	301	341	TGACG-motif
Seita.3G162900.1	171	211	ABRE
Seita.3G162900.1	209	249	ABRE
Seita.3G162900.1	1056	1096	ABRE
Seita.3G162900.1	100	140	CGTCA-motif
Seita.3G162900.1	1058	1098	CGTCA-motif
Seita.3G162900.1	170	210	G-Box
Seita.3G162900.1	209	249	G-Box
Seita.3G162900.1	209	249	G-box
Seita.3G162900.1	1056	1096	G-box
Seita.3G162900.1	911	951	I-box
Seita.3G162900.1	305	345	MBS
Seita.3G162900.1	1883	1923	P-box
Seita.3G162900.1	100	140	TGACG-motif
Seita.3G162900.1	1058	1098	TGACG-motif
Seita.3G162900.1	140	180	TGA-element
Seita.3G185500.1	577	617	ABRE
Seita.3G185500.1	578	618	ABRE
Seita.3G185500.1	995	1035	ABRE
Seita.3G185500.1	1166	1206	ABRE
Seita.3G185500.1	295	335	CGTCA-motif
Seita.3G185500.1	630	670	CGTCA-motif
Seita.3G185500.1	971	1011	CGTCA-motif
Seita.3G185500.1	997	1037	CGTCA-motif
Seita.3G185500.1	577	617	G-Box
Seita.3G185500.1	1165	1205	G-Box
Seita.3G185500.1	577	617	G-box
Seita.3G185500.1	995	1035	G-box
Seita.3G185500.1	455	495	TC-rich repeats
Seita.3G185500.1	1741	1781	TC-rich repeats
Seita.3G185500.1	1937	1977	TC-rich repeats
Seita.3G185500.1	295	335	TGACG-motif
Seita.3G185500.1	630	670	TGACG-motif
Seita.3G185500.1	971	1011	TGACG-motif
Seita.3G185500.1	997	1037	TGACG-motif
Seita.3G185500.1	753	793	TGA-element
Seita.3G185500.1	1448	1488	TGA-element
Seita.3G341300.1	1054	1094	ABRE
Seita.3G341300.1	1391	1431	ABRE
Seita.3G341300.1	177	217	CGTCA-motif
Seita.3G341300.1	1053	1093	G-Box
Seita.3G341300.1	275	315	LTR
Seita.3G341300.1	1120	1160	LTR
Seita.3G341300.1	825	865	MBS
Seita.3G341300.1	1845	1885	MBS
Seita.3G341300.1	1703	1743	RY-element
Seita.3G341300.1	11	51	TCA-element
Seita.3G341300.1	177	217	TGACG-motif
Seita.3G341300.1	1061	1101	TGA-element
Seita.3G341400.1	154	194	ABRE
Seita.3G341400.1	552	592	ABRE
Seita.3G341400.1	1030	1070	ABRE
Seita.3G341400.1	1391	1431	ABRE
Seita.3G341400.1	1403	1443	ABRE
Seita.3G341400.1	1404	1444	ABRE
Seita.3G341400.1	1189	1229	CGTCA-motif
Seita.3G341400.1	1029	1069	G-Box
Seita.3G341400.1	1403	1443	G-Box
Seita.3G341400.1	919	959	G-box
Seita.3G341400.1	1403	1443	G-box
Seita.3G341400.1	801	841	MBS
Seita.3G341400.1	1845	1885	MBS
Seita.3G341400.1	1703	1743	RY-element
Seita.3G341400.1	108	148	TATC-box
Seita.3G341400.1	1189	1229	TGACG-motif
Seita.3G341400.1	772	812	TGA-element
Seita.5G288900.1	351	391	ABRE
Seita.5G288900.1	727	767	ABRE
Seita.5G288900.1	935	975	ABRE
Seita.5G288900.1	859	899	CAT-box
Seita.5G288900.1	903	943	CGTCA-motif
Seita.5G288900.1	1590	1630	CGTCA-motif
Seita.5G288900.1	350	390	G-box
Seita.5G288900.1	727	767	G-box
Seita.5G288900.1	1559	1599	MBS
Seita.5G288900.1	1852	1892	P-box
Seita.5G288900.1	104	144	TCA-element
Seita.5G288900.1	903	943	TGACG-motif
Seita.5G288900.1	1590	1630	TGACG-motif
Seita.5G288900.1	48	88	TGA-element
Seita.5G337600.1	1594	1634	ABRE
Seita.5G337600.1	1801	1841	CAT-box
Seita.5G337600.1	1	41	CGTCA-motif
Seita.5G337600.1	1430	1470	CGTCA-motif
Seita.5G337600.1	1788	1828	CGTCA-motif
Seita.5G337600.1	1907	1947	CGTCA-motif
Seita.5G337600.1	1546	1586	GARE-motif
Seita.5G337600.1	1593	1633	G-Box
Seita.5G337600.1	134	174	LTR
Seita.5G337600.1	1728	1768	LTR
Seita.5G337600.1	431	471	MBS
Seita.5G337600.1	765	805	MBS
Seita.5G337600.1	163	203	TCA-element
Seita.5G337600.1	439	479	TC-rich repeats
Seita.5G337600.1	1196	1236	TC-rich repeats
Seita.5G337600.1	1	41	TGACG-motif
Seita.5G337600.1	1430	1470	TGACG-motif
Seita.5G337600.1	1788	1828	TGACG-motif
Seita.5G337600.1	1907	1947	TGACG-motif
Seita.5G337600.1	5	45	TGA-element
Seita.6G217600.1	586	626	ABRE
Seita.6G217600.1	631	671	ABRE
Seita.6G217600.1	1130	1170	ABRE
Seita.6G217600.1	1445	1485	ABRE
Seita.6G217600.1	1502	1542	ABRE
Seita.6G217600.1	1628	1668	ABRE
Seita.6G217600.1	1659	1699	ABRE
Seita.6G217600.1	1667	1707	ABRE
Seita.6G217600.1	1832	1872	ABRE
Seita.6G217600.1	1934	1974	ABRE
Seita.6G217600.1	1955	1995	ABRE
Seita.6G217600.1	1051	1091	CAT-box
Seita.6G217600.1	1355	1395	CAT-box
Seita.6G217600.1	236	276	CGTCA-motif
Seita.6G217600.1	608	648	CGTCA-motif
Seita.6G217600.1	1128	1168	CGTCA-motif
Seita.6G217600.1	1181	1221	CGTCA-motif
Seita.6G217600.1	1519	1559	CGTCA-motif
Seita.6G217600.1	1785	1825	CGTCA-motif
Seita.6G217600.1	1912	1952	CGTCA-motif
Seita.6G217600.1	983	1023	G-box
Seita.6G217600.1	1129	1169	G-box
Seita.6G217600.1	1445	1485	G-box
Seita.6G217600.1	1501	1541	G-box
Seita.6G217600.1	1626	1666	G-box
Seita.6G217600.1	1628	1668	G-box
Seita.6G217600.1	1667	1707	G-box
Seita.6G217600.1	585	625	G-Box
Seita.6G217600.1	630	670	G-Box
Seita.6G217600.1	1659	1699	G-Box
Seita.6G217600.1	1934	1974	G-Box
Seita.6G217600.1	348	388	I-box
Seita.6G217600.1	662	702	I-box
Seita.6G217600.1	1594	1634	LTR
Seita.6G217600.1	955	995	MBS
Seita.6G217600.1	1124	1164	MBS
Seita.6G217600.1	1862	1902	P-box
Seita.6G217600.1	779	819	TATC-box
Seita.6G217600.1	385	425	TCA-element
Seita.6G217600.1	236	276	TGACG-motif
Seita.6G217600.1	608	648	TGACG-motif
Seita.6G217600.1	1128	1168	TGACG-motif
Seita.6G217600.1	1181	1221	TGACG-motif
Seita.6G217600.1	1519	1559	TGACG-motif
Seita.6G217600.1	1785	1825	TGACG-motif
Seita.6G217600.1	1912	1952	TGACG-motif
Seita.7G305900.1	1086	1126	ABRE
Seita.7G305900.1	1186	1226	ABRE
Seita.7G305900.1	568	608	CAT-box
Seita.7G305900.1	1958	1998	GARE-motif
Seita.7G305900.1	650	690	G-box
Seita.7G305900.1	1186	1226	G-box
Seita.7G305900.1	690	730	MBS
Seita.7G305900.1	781	821	MBS
Seita.7G305900.1	78	118	P-box
Seita.7G305900.1	1512	1552	TCA-element
Seita.7G305900.1	1383	1423	TC-rich repeats
Seita.7G305900.1	1729	1769	TGA-element
Seita.8G083600.1	1941	1981	ABRE
Seita.8G083600.1	867	907	CAT-box
Seita.8G083600.1	1016	1056	CAT-box
Seita.8G083600.1	288	328	CGTCA-motif
Seita.8G083600.1	979	1019	CGTCA-motif
Seita.8G083600.1	1941	1981	G-Box
Seita.8G083600.1	830	870	G-box
Seita.8G083600.1	1852	1892	RY-element
Seita.8G083600.1	586	626	TCA-element
Seita.8G083600.1	1605	1645	TCA-element
Seita.8G083600.1	288	328	TGACG-motif
Seita.8G083600.1	979	1019	TGACG-motif
Seita.8G124300.2	81	121	ABRE
Seita.8G124300.2	998	1038	ABRE
Seita.8G124300.2	486	526	CAT-box
Seita.8G124300.2	678	718	CAT-box
Seita.8G124300.2	1902	1942	CAT-box
Seita.8G124300.2	84	124	CGTCA-motif
Seita.8G124300.2	329	369	CGTCA-motif
Seita.8G124300.2	600	640	CGTCA-motif
Seita.8G124300.2	912	952	CGTCA-motif
Seita.8G124300.2	996	1036	CGTCA-motif
Seita.8G124300.2	1269	1309	CGTCA-motif
Seita.8G124300.2	1290	1330	CGTCA-motif
Seita.8G124300.2	1310	1350	CGTCA-motif
Seita.8G124300.2	1353	1393	CGTCA-motif
Seita.8G124300.2	1362	1402	CGTCA-motif
Seita.8G124300.2	1709	1749	CGTCA-motif
Seita.8G124300.2	1646	1686	GARE-motif
Seita.8G124300.2	-18	22	G-box
Seita.8G124300.2	997	1037	G-box
Seita.8G124300.2	1769	1809	G-box
Seita.8G124300.2	80	120	G-Box
Seita.8G124300.2	322	362	MBS
Seita.8G124300.2	1286	1326	MBS
Seita.8G124300.2	84	124	TGACG-motif
Seita.8G124300.2	329	369	TGACG-motif
Seita.8G124300.2	600	640	TGACG-motif
Seita.8G124300.2	912	952	TGACG-motif
Seita.8G124300.2	996	1036	TGACG-motif
Seita.8G124300.2	1269	1309	TGACG-motif
Seita.8G124300.2	1290	1330	TGACG-motif
Seita.8G124300.2	1310	1350	TGACG-motif
Seita.8G124300.2	1353	1393	TGACG-motif
Seita.8G124300.2	1362	1402	TGACG-motif
Seita.8G124300.2	1709	1749	TGACG-motif
Seita.8G156300.1	934	974	ABRE
Seita.8G156300.1	1257	1297	ABRE
Seita.8G156300.1	1877	1917	ABRE
Seita.8G156300.1	302	342	CAT-box
Seita.8G156300.1	591	631	CGTCA-motif
Seita.8G156300.1	936	976	CGTCA-motif
Seita.8G156300.1	1332	1372	CGTCA-motif
Seita.8G156300.1	700	740	GARE-motif
Seita.8G156300.1	847	887	G-box
Seita.8G156300.1	934	974	G-box
Seita.8G156300.1	1591	1631	G-box
Seita.8G156300.1	839	879	I-box
Seita.8G156300.1	1771	1811	L-box
Seita.8G156300.1	278	318	MBS
Seita.8G156300.1	1536	1576	P-box
Seita.8G156300.1	1954	1994	P-box
Seita.8G156300.1	1829	1869	RY-element
Seita.8G156300.1	164	204	TCA-element
Seita.8G156300.1	591	631	TGACG-motif
Seita.8G156300.1	936	976	TGACG-motif
Seita.8G156300.1	1332	1372	TGACG-motif
Seita.8G186100.1	566	606	ABRE
Seita.8G186100.1	604	644	ABRE
Seita.8G186100.1	678	718	ABRE
Seita.8G186100.1	1146	1186	ABRE
Seita.8G186100.1	1149	1189	ABRE
Seita.8G186100.1	1906	1946	CAT-box
Seita.8G186100.1	200	240	CGTCA-motif
Seita.8G186100.1	564	604	CGTCA-motif
Seita.8G186100.1	651	691	CGTCA-motif
Seita.8G186100.1	698	738	CGTCA-motif
Seita.8G186100.1	773	813	CGTCA-motif
Seita.8G186100.1	1271	1311	CGTCA-motif
Seita.8G186100.1	565	605	G-box
Seita.8G186100.1	603	643	G-box
Seita.8G186100.1	1148	1188	G-box
Seita.8G186100.1	678	718	G-Box
Seita.8G186100.1	1734	1774	LTR
Seita.8G186100.1	1571	1611	TCA-element
Seita.8G186100.1	1798	1838	TC-rich repeats
Seita.8G186100.1	200	240	TGACG-motif
Seita.8G186100.1	564	604	TGACG-motif
Seita.8G186100.1	651	691	TGACG-motif
Seita.8G186100.1	698	738	TGACG-motif
Seita.8G186100.1	773	813	TGACG-motif
Seita.8G186100.1	1271	1311	TGACG-motif
Seita.8G187200.1	360	400	CGTCA-motif
Seita.8G187200.1	33	73	G-box
Seita.8G187200.1	378	418	G-box
Seita.8G187200.1	830	870	G-box
Seita.8G187200.1	1754	1794	MBS
Seita.8G187200.1	360	400	TGACG-motif
Seita.8G187300.1	678	718	ABRE
Seita.8G187300.1	679	719	ABRE
Seita.8G187300.1	1244	1284	ABRE
Seita.8G187300.1	1693	1733	ABRE
Seita.8G187300.1	1694	1734	ABRE
Seita.8G187300.1	505	545	CGTCA-motif
Seita.8G187300.1	632	672	CGTCA-motif
Seita.8G187300.1	1235	1275	CGTCA-motif
Seita.8G187300.1	1391	1431	CGTCA-motif
Seita.8G187300.1	1863	1903	CGTCA-motif
Seita.8G187300.1	678	718	G-Box
Seita.8G187300.1	1693	1733	G-Box
Seita.8G187300.1	323	363	G-box
Seita.8G187300.1	678	718	G-box
Seita.8G187300.1	1693	1733	G-box
Seita.8G187300.1	809	849	I-box
Seita.8G187300.1	505	545	TGACG-motif
Seita.8G187300.1	632	672	TGACG-motif
Seita.8G187300.1	1235	1275	TGACG-motif
Seita.8G187300.1	1391	1431	TGACG-motif
Seita.8G187300.1	1863	1903	TGACG-motif
Seita.9G225500.1	1449	1489	ABRE
Seita.9G225500.1	1736	1776	ABRE
Seita.9G225500.1	1883	1923	ABRE
Seita.9G225500.1	744	784	CAT-box
Seita.9G225500.1	726	766	CGTCA-motif
Seita.9G225500.1	1376	1416	CGTCA-motif
Seita.9G225500.1	1447	1487	CGTCA-motif
Seita.9G225500.1	1951	1991	CGTCA-motif
Seita.9G225500.1	863	903	circadian
Seita.9G225500.1	450	490	GARE-motif
Seita.9G225500.1	1448	1488	G-box
Seita.9G225500.1	1507	1547	G-box
Seita.9G225500.1	1735	1775	G-box
Seita.9G225500.1	270	310	TC-rich repeats
Seita.9G225500.1	726	766	TGACG-motif
Seita.9G225500.1	1376	1416	TGACG-motif
Seita.9G225500.1	1447	1487	TGACG-motif
Seita.9G225500.1	1951	1991	TGACG-motif
Seita.9G372300.1	179	219	ABRE
Seita.9G372300.1	739	779	ABRE
Seita.9G372300.1	1557	1597	ABRE
Seita.9G372300.1	1558	1598	ABRE
Seita.9G372300.1	1634	1674	ABRE
Seita.9G372300.1	94	134	CGTCA-motif
Seita.9G372300.1	201	241	CGTCA-motif
Seita.9G372300.1	686	726	CGTCA-motif
Seita.9G372300.1	725	765	CGTCA-motif
Seita.9G372300.1	746	786	CGTCA-motif
Seita.9G372300.1	1033	1073	CGTCA-motif
Seita.9G372300.1	1185	1225	CGTCA-motif
Seita.9G372300.1	1250	1290	CGTCA-motif
Seita.9G372300.1	1460	1500	CGTCA-motif
Seita.9G372300.1	1480	1520	CGTCA-motif
Seita.9G372300.1	1545	1585	CGTCA-motif
Seita.9G372300.1	1641	1681	GARE-motif
Seita.9G372300.1	179	219	G-box
Seita.9G372300.1	739	779	G-box
Seita.9G372300.1	1557	1597	G-box
Seita.9G372300.1	1633	1673	G-box
Seita.9G372300.1	1557	1597	G-Box
Seita.9G372300.1	1451	1491	LTR
Seita.9G372300.1	482	522	MBS
Seita.9G372300.1	1611	1651	TC-rich repeats
Seita.9G372300.1	94	134	TGACG-motif
Seita.9G372300.1	201	241	TGACG-motif
Seita.9G372300.1	686	726	TGACG-motif
Seita.9G372300.1	725	765	TGACG-motif
Seita.9G372300.1	746	786	TGACG-motif
Seita.9G372300.1	1033	1073	TGACG-motif
Seita.9G372300.1	1185	1225	TGACG-motif
Seita.9G372300.1	1250	1290	TGACG-motif
Seita.9G372300.1	1460	1500	TGACG-motif
Seita.9G372300.1	1480	1520	TGACG-motif
Seita.9G372300.1	1545	1585	TGACG-motif
Seita.9G372300.1	1652	1692	TGA-element
Seita.9G372400.1	157	197	ABRE
Seita.9G372400.1	172	212	ABRE
Seita.9G372400.1	1157	1197	ABRE
Seita.9G372400.1	1158	1198	ABRE
Seita.9G372400.1	1783	1823	ABRE
Seita.9G372400.1	1017	1057	CAT-box
Seita.9G372400.1	1727	1767	CAT-box
Seita.9G372400.1	662	702	CGTCA-motif
Seita.9G372400.1	937	977	CGTCA-motif
Seita.9G372400.1	1197	1237	CGTCA-motif
Seita.9G372400.1	1667	1707	CGTCA-motif
Seita.9G372400.1	1692	1732	CGTCA-motif
Seita.9G372400.1	1824	1864	CGTCA-motif
Seita.9G372400.1	172	212	G-box
Seita.9G372400.1	655	695	G-box
Seita.9G372400.1	843	883	G-box
Seita.9G372400.1	1127	1167	G-box
Seita.9G372400.1	1157	1197	G-box
Seita.9G372400.1	1782	1822	G-box
Seita.9G372400.1	1968	2008	G-box
Seita.9G372400.1	1127	1167	G-Box
Seita.9G372400.1	1157	1197	G-Box
Seita.9G372400.1	1246	1286	L-box
Seita.9G372400.1	414	454	MBS
Seita.9G372400.1	1200	1240	P-box
Seita.9G372400.1	14	54	RY-element
Seita.9G372400.1	183	223	TCA-element
Seita.9G372400.1	1930	1970	TCA-element
Seita.9G372400.1	662	702	TGACG-motif
Seita.9G372400.1	937	977	TGACG-motif
Seita.9G372400.1	1197	1237	TGACG-motif
Seita.9G372400.1	1667	1707	TGACG-motif
Seita.9G372400.1	1692	1732	TGACG-motif
Seita.9G372400.1	1824	1864	TGACG-motif
Seita.6G217600.1	1664	1708	motif I
Seita.9G372400.1	1056	1096	motif I
Sobic.001G344700.1	642	682	ABRE
Sobic.001G344700.1	1518	1558	ABRE
Sobic.001G344700.1	167	207	CGTCA-motif
Sobic.001G344700.1	312	352	G-box
Sobic.001G344700.1	473	513	G-box
Sobic.001G344700.1	642	682	G-Box
Sobic.001G344700.1	1517	1557	G-Box
Sobic.001G344700.1	1537	1577	G-Box
Sobic.001G344700.1	1226	1266	RY-element
Sobic.001G344700.1	1252	1292	TC-rich repeats
Sobic.001G344700.1	167	207	TGACG-motif
Sobic.001G344700.1	1483	1523	TGA-element
Sobic.001G344800.1	272	312	ABRE
Sobic.001G344800.1	274	314	ABRE
Sobic.001G344800.1	275	315	ABRE
Sobic.001G344800.1	626	666	ABRE
Sobic.001G344800.1	799	839	ABRE
Sobic.001G344800.1	871	911	ABRE
Sobic.001G344800.1	1053	1093	ABRE
Sobic.001G344800.1	1055	1095	ABRE
Sobic.001G344800.1	1056	1096	ABRE
Sobic.001G344800.1	725	765	CAT-box
Sobic.001G344800.1	119	159	CGTCA-motif
Sobic.001G344800.1	577	617	CGTCA-motif
Sobic.001G344800.1	1019	1059	CGTCA-motif
Sobic.001G344800.1	1271	1311	CGTCA-motif
Sobic.001G344800.1	1478	1518	CGTCA-motif
Sobic.001G344800.1	1831	1871	CGTCA-motif
Sobic.001G344800.1	609	649	GATA-motif
Sobic.001G344800.1	252	292	G-box
Sobic.001G344800.1	272	312	G-box
Sobic.001G344800.1	274	314	G-box
Sobic.001G344800.1	306	346	G-box
Sobic.001G344800.1	623	663	G-box
Sobic.001G344800.1	870	910	G-box
Sobic.001G344800.1	1055	1095	G-box
Sobic.001G344800.1	274	314	G-Box
Sobic.001G344800.1	625	665	G-Box
Sobic.001G344800.1	798	838	G-Box
Sobic.001G344800.1	1055	1095	G-Box
Sobic.001G344800.1	1223	1263	I-box
Sobic.001G344800.1	351	391	LTR
Sobic.001G344800.1	1541	1581	MBS
Sobic.001G344800.1	119	159	TGACG-motif
Sobic.001G344800.1	577	617	TGACG-motif
Sobic.001G344800.1	1019	1059	TGACG-motif
Sobic.001G344800.1	1271	1311	TGACG-motif
Sobic.001G344800.1	1478	1518	TGACG-motif
Sobic.001G344800.1	1831	1871	TGACG-motif
Sobic.001G344800.1	1134	1174	TGA-element
Sobic.001G344900.1	192	232	ABRE
Sobic.001G344900.1	212	252	ABRE
Sobic.001G344900.1	1157	1197	ABRE
Sobic.001G344900.1	1390	1430	ABRE
Sobic.001G344900.1	1705	1745	ABRE
Sobic.001G344900.1	1975	2015	ABRE
Sobic.001G344900.1	1155	1195	CGTCA-motif
Sobic.001G344900.1	1122	1162	GATA-motif
Sobic.001G344900.1	211	251	G-Box
Sobic.001G344900.1	191	231	G-box
Sobic.001G344900.1	1156	1196	G-box
Sobic.001G344900.1	1389	1429	G-box
Sobic.001G344900.1	1704	1744	G-box
Sobic.001G344900.1	1974	2014	G-box
Sobic.001G344900.1	1303	1343	LTR
Sobic.001G344900.1	1531	1571	P-box
Sobic.001G344900.1	275	315	TC-rich repeats
Sobic.001G344900.1	1155	1195	TGACG-motif
Sobic.002G093700.1	1819	1859	ABRE
Sobic.002G093700.1	1820	1860	ABRE
Sobic.002G093700.1	509	549	CAT-box
Sobic.002G093700.1	738	778	CAT-box
Sobic.002G093700.1	1623	1663	GARE-motif
Sobic.002G093700.1	875	915	GATA-motif
Sobic.002G093700.1	1107	1147	GATA-motif
Sobic.002G093700.1	918	958	GATT-motif
Sobic.002G093700.1	779	819	G-box
Sobic.002G093700.1	1148	1188	G-box
Sobic.002G093700.1	1819	1859	G-box
Sobic.002G093700.1	1819	1859	G-Box
Sobic.002G093700.1	1249	1289	GCN4_motif
Sobic.002G093700.1	1031	1071	I-box
Sobic.002G093700.1	969	1009	TCA-element
Sobic.002G093800.2	1317	1357	ABRE
Sobic.002G093800.2	1610	1650	ABRE
Sobic.002G093800.2	1630	1670	ABRE
Sobic.002G093800.2	177	217	CGTCA-motif
Sobic.002G093800.2	1815	1855	CGTCA-motif
Sobic.002G093800.2	1321	1361	circadian
Sobic.002G093800.2	881	921	GARE-motif
Sobic.002G093800.2	1355	1395	GATA-motif
Sobic.002G093800.2	1316	1356	G-Box
Sobic.002G093800.2	1609	1649	G-Box
Sobic.002G093800.2	1629	1669	G-Box
Sobic.002G093800.2	351	391	I-box
Sobic.002G093800.2	222	262	MBS
Sobic.002G093800.2	1557	1597	TCA-element
Sobic.002G093800.2	177	217	TGACG-motif
Sobic.002G093800.2	1815	1855	TGACG-motif
Sobic.003G272800.1	470	510	ABRE
Sobic.003G272800.1	1402	1442	ABRE
Sobic.003G272800.1	1657	1697	ABRE
Sobic.003G272800.1	1339	1379	CGTCA-motif
Sobic.003G272800.1	1598	1638	CGTCA-motif
Sobic.003G272800.1	440	480	GARE-motif
Sobic.003G272800.1	1402	1442	G-box
Sobic.003G272800.1	1654	1694	G-box
Sobic.003G272800.1	1657	1697	G-box
Sobic.003G272800.1	76	116	I-box
Sobic.003G272800.1	165	205	I-box
Sobic.003G272800.1	390	430	I-box
Sobic.003G272800.1	800	840	LTR
Sobic.003G272800.1	1291	1331	MBS
Sobic.003G272800.1	1847	1887	MBS
Sobic.003G272800.1	1479	1519	P-box
Sobic.003G272800.1	1706	1746	TCA-element
Sobic.003G272800.1	1339	1379	TGACG-motif
Sobic.003G272800.1	1598	1638	TGACG-motif
Sobic.003G272800.1	878	918	TGA-element
Sobic.003G272800.1	1073	1113	TGA-element
Sobic.003G272800.1	1727	1767	TGA-element
Sobic.003G313900.1	13	53	ABRE
Sobic.003G313900.1	292	332	ABRE
Sobic.003G313900.1	407	447	ACE
Sobic.003G313900.1	1808	1848	CGTCA-motif
Sobic.003G313900.1	13	53	G-box
Sobic.003G313900.1	292	332	G-box
Sobic.003G313900.1	1684	1724	LTR
Sobic.003G313900.1	452	492	MBS
Sobic.003G313900.1	845	885	MBS
Sobic.003G313900.1	875	915	MBS
Sobic.003G313900.1	1228	1268	P-box
Sobic.003G313900.1	619	659	TCA-element
Sobic.003G313900.1	1808	1848	TGACG-motif
Sobic.003G314000.2	23	63	ABRE
Sobic.003G314000.2	122	162	ABRE
Sobic.003G314000.2	123	163	ABRE
Sobic.003G314000.2	428	468	ACE
Sobic.003G314000.2	1074	1114	CGTCA-motif
Sobic.003G314000.2	1180	1220	CGTCA-motif
Sobic.003G314000.2	672	712	GARE-motif
Sobic.003G314000.2	1926	1966	GATA-motif
Sobic.003G314000.2	122	162	G-box
Sobic.003G314000.2	22	62	G-Box
Sobic.003G314000.2	119	159	G-Box
Sobic.003G314000.2	122	162	G-Box
Sobic.003G314000.2	1926	1966	I-box
Sobic.003G314000.2	46	86	MBS
Sobic.003G314000.2	624	664	MBS
[truncated: 522 more rows]
