# Supplementary material for: Comparative analysis of the JRL gene family in the whole-genome of five gramineous plants
Source: Front Plant Sci. 2024 Dec 24;15:1501975. doi: 10.3389/fpls.2024.1501975 (PMC11707655; doi:10.3389/fpls.2024.1501975)
Supplement: Supplementary file 4 [file Table4.xlsx]

## Sheet: Supplemental Table4
Supplemental Table 4. The tissue expression profiles of OsJRLs and ZmJRLs
NAME	root	stem	flag leaf	flower
OsJRL1	68.4	35.4667	1	22.0667
OsJRL2	0	0	0	0
OsJRL3	2.76667	0	0	0
OsJRL4	1.16667	36.1333	12.6	2.2
OsJRL5	6.73333	14.2333	12.0333	11.7667
OsJRL6	2.3	5.3	7.5	15.0667
OsJRL7	0	0	0	0.0666667
OsJRL8	0	0	0	0
OsJRL9	0	0	0	0
OsJRL10	0	0.533333	17.8667	0.0333333
OsJRL11	0.6	0.2	0.833333	1.8
OsJRL12	10.2333	48.0667	37.7	10.5
OsJRL13	5.66667	0	0	0
OsJRL14	15.9667	0	0	0
OsJRL15	13.1333	0	0	0
OsJRL16	35.6333	48.7	26.2333	43.0667
OsJRL17	0	0	0	0
OsJRL18	0.666667	0	0	0.166667
OsJRL19	1.5	0.266667	0	1.3
OsJRL20	10.9667	1.13333	0.166667	0
OsJRL21	0	0	0	0
OsJRL22	0	0	0	0
OsJRL23	2.33333	0	0	0.0666667
OsJRL24	0.0666667	1.56667	7.13333	0.0666667
OsJRL25	0.6	0.266667	0.1	0.333333
OsJRL26	9.4	0	0	0.0666667
OsJRL27	1.03333	0.166667	0.133333	0
NAME	root	stem	leaf	Inflorescence
ZmJRL1	0	0	0	0
ZmJRL2	25.1	0	1.03333	100.9
ZmJRL3	13.5	33.5	30.4333	28.7
ZmJRL4	0	0	1.56667	0
ZmJRL5	0.05	0	0	0
ZmJRL6	0	0	0	0
ZmJRL7	0	0	0.0333333	0.4
ZmJRL8	5.2	58.9	78.3333	165.467
ZmJRL9	22.1	116.9	110.067	156.7
ZmJRL10	20.95	95.3	9.5	7.53333
ZmJRL11	77.9	12.95	120.533	49.0333
ZmJRL12	28.1	0	0	0
ZmJRL13	0	0	0	0
ZmJRL14	3.35	0.75	0	0
ZmJRL15	25.35	29.35	22	24.6667
ZmJRL16	0.5	3.2	2.83333	14.7667
ZmJRL17	0	0	0	0
