# Supplementary material for: Comparative analysis of the JRL gene family in the whole-genome of five gramineous plants
Source: Front Plant Sci. 2024 Dec 24;15:1501975. doi: 10.3389/fpls.2024.1501975 (PMC11707655; doi:10.3389/fpls.2024.1501975)
Supplement: Supplementary file 5 [file Table5.xlsx]

## Sheet: Supplemental Table5
Supplemental Table 5. The expression profiles of OsJRLs and ZmJRLs under abiotic stresses.
NAME	Cold	Drought	Heat	Salt
OsJRL1	0.840146	3.94337	1.14067	1.26422
OsJRL4	1.86364	5.1	0.727273	1.59091
OsJRL5	2	0.929167	2.28472	2.09722
OsJRL6	0.513861	0.289249	0.342123	0.151454
OsJRL9	2.09091	0.436364	0.454545	0.818182
OsJRL10	1.46233	1.24829	1.88527	1.11644
OsJRL12	1.41853	0.720767	0.752396	1.4393
OsJRL13	0.166667	0.953846	6.34615	0.461538
OsJRL14	2.35714	0.608571	1.82857	1.91429
OsJRL15	0.444444	0	7.38889	0.555556
OsJRL16	1.64821	0.923036	0.884821	0.766964
OsJRL17	2.33333	0.1	1.33333	0.333333
OsJRL18	0.416667	0.05	1.83333	0.5
OsJRL19	3	1.1	9.66667	2.16667
OsJRL20	0.616667	0.19	1.28333	0.4
OsJRL23	0.631579	0	3.10526	0
OsJRL24	3.86957	0.243478	1.46377	0.521739
OsJRL25	0.378378	0	1.75676	0.837838
OsJRL26	0.416667	0	0.75	0.958333
OsJRL27	0.746937	2.13656	1.10058	1.25435
name	Heat	Cold	Salt	Drought
ZmJRL1	0.596376	0.856123	0.293245	0.977633
ZmJRL3	0	0.333333	0	0
ZmJRL6	1	0	51	0
ZmJRL7	0.235863	0.30878	0.303571	1.14325
ZmJRL8	0.194228	0.670827	0.348674	1.05043
ZmJRL9	1.14943	0.965517	1.56034	1.14754
ZmJRL10	1.39355	0.852903	0.44129	0.93361
ZmJRL11	1.62386	1.12992	1.66136	0
ZmJRL14	1.31232	0.760504	1.05462	0.950573
ZmJRL15	0.754297	1.17846	1.40445	1.08664
ZmJRL16	0.997375	1.09055	1.05118	0.937611
