# Supplementary material for: Comparative analysis of the JRL gene family in the whole-genome of five gramineous plants
Source: Front Plant Sci. 2024 Dec 24;15:1501975. doi: 10.3389/fpls.2024.1501975 (PMC11707655; doi:10.3389/fpls.2024.1501975)
Supplement: Supplementary file 6 [file Table6.xlsx]

## Sheet: Supplemental Table 6
Supplemental Table 6. The primer sequences of OsJRLs gene used for RT-qPCR
Gene	Primer sequences
OsJRL4	GGGTCAGCTCAGGACATCAG	CTCTGTAGAGGTGCCTTCGC
OsJRL12	CATCACCCATGGTGCAGCTA	GAGTTCCACAGACTGACCCG
OsJRL14	GACGATCCGTAGTGGAGCAG	AGGTTTGTCACGACGTTGGT
OsJRL15	CGGCATGACAATTCGTAGCG	TCTGTTCCACTACGCACACC
OsJRL16	GAAACATGGCGAGGTTGTCG	GACGAACGTGAGGTTGGCTA
OsJRL26	AACTGCTCCATTGTCCCCTG	ATGATCGTCGACTGGTTCGG
